# Supplementary material for: Sucrose-induced Receptor Kinase 1 is Modulated by an Interacting Kinase with Short Extracellular Domain
Source: Mol Cell Proteomics. 2019 May 30;18(8):1556–71. doi: 10.1074/mcp.RA119.001336 (PMC6683012; doi:10.1074/mcp.RA119.001336)
Supplement: Supplementary Table S1 [file 143141_1_supp_311865_ps5gkw.xlsx]

## Sheet: S1 Description
Supplementary Table S1: Interaction candidates for SIRK1 and QSK1 in sucrose starvation and resupplied conditions. Results are from ANOVA t-tests on each protein identified in bait pull-downs for the different bait constructs (SIRK1 and QSK1) under sucrose resupply condition (3 min) relative to sucrose starvation condition (0 min).

## Sheet: network both
														mean log2 LFQ
bait	AGI	AGI	log2 LFQ suc+/suc-	ttest p BH	SUBA3	description	Mapman	BINCODE	bin1	binshort	function	suc-induced Wu et al. 2013, MCP (seedlings)	GFP-only (beadome)	GFPonly_0	GFPonly_SUC	SIRK1GFP_0	SIRK1GFP_SUC	QSK1GFP_0	QSK1GFP-SUC
SIRK1	at4g35310	CPK5	0.34136	0.000731652	C,N	CPK5, ATCPK5 | CPK5 (calmodulin-domain protein kinase 5); ATP binding / calcium ion binding / calmodulin-dependent protein kinase/ kinase/ protein kinase/ protein serine/threonine kinase | chr4:16801987-16804995 FORWARD	signalling.calcium	30.3	30	30.3	calcium			NaN	NaN	22.779	23.1203	23.1802	22.7626
SIRK1	at1g06840	at1g06840	0.364416	0.00217287	PM	leucine-rich repeat transmembrane protein kinase, putative | chr1:2097747-2103479 REVERSE	signalling.receptor kinases.leucine rich repeat VIII.VIII-1	30.2.8.1	30	30.2	signal			NaN	NaN	21.6744	22.0388	22.3981	21.8958
SIRK1	at2g37970	at2g37970	0.426643	0.00215603	PM	SOUL-1 | SOUL-1; binding | chr2:15890972-15891843 FORWARD	not assigned.no ontology	35.1	35	35	other			NaN	NaN	23.2886	23.7153	23.531	23.614
SIRK1	at3g08510	at3g08510	0.445463	0.00254985	PM	ATPLC2 | ATPLC2 (PHOSPHOLIPASE C 2); phospholipase C | chr3:2582362-2585851 REVERSE	signalling.phosphinositides.phosphoinositide phospholipase C	30.4.4	30	30.4	signal	1		NaN	NaN	24.0916	24.537	24.945	24.8906
SIRK1	at3g01390	VMA10	0.526167	0.00329159	V	VMA10, AVMA10 | VMA10 (VACUOLAR MEMBRANE ATPASE 10); hydrogen ion transporting ATP synthase, rotational mechanism | chr3:149999-151539 REVERSE	transport.p- and v-ATPases	34.1	34	34.1	other		1	24.8434	23.1532	23.2038	23.7299	20.5715	24.0168
SIRK1	at1g53840	at1g53840	0.537428	0.00339286	PM	ATPME1 | ATPME1; pectinesterase | chr1:20101445-20103667 FORWARD	cell wall.pectin*esterases.PME	10.8.1	10	10.8	other	1		NaN	NaN	21.3019	21.8393	22.6459	22.1862
SIRK1	at3g14940	PPC3	0.58795	0.000835474	C	ATPPC3 | ATPPC3 (PHOSPHOENOLPYRUVATE CARBOXYLASE 3); phosphoenolpyruvate carboxylase | chr3:5025238-5029710 FORWARD	glycolysis.cytosolic branch.phospho-enol-pyruvate carboxylase (PEPC)	4.1.15	4	4.1	other			NaN	NaN	22.6709	23.2589	23.0969	23.1088
SIRK1	at3g01290	at3g01290	0.619152	0.00186494	PM	band 7 family protein | chr3:88054-89422 REVERSE	not assigned.no ontology	35.1	35	35	other	1	1	24.6618	24.1608	26.7472	27.3664	26.7135	27.2195
SIRK1	at2g37170	PIP2B	0.659464	0.00127641	PM	PIP2B, PIP2;2 | PIP2B (PLASMA MEMBRANE INTRINSIC PROTEIN 2); water channel | chr2:15613402-15614857 REVERSE	transport.Major Intrinsic Proteins.PIP	34.19.1	34	34.19.1	PIP	1		NaN	NaN	24.8097	25.4692	24.262	25.7858
SIRK1	at5g16590	QSK2	0.659966	0.00249147	PM	LRR1 | LRR1; ATP binding / kinase/ protein serine/threonine kinase | chr5:5431681-5434134 FORWARD	signalling.receptor kinases.leucine rich repeat III	30.2.3	30	30.2	signal			NaN	NaN	22.0519	22.7119	23.0569	23.1075
SIRK1	at1g51800	at1g51800	0.680473	0.000386433	PM	leucine-rich repeat protein kinase, putative | chr1:19214148-19217970 FORWARD	signalling.receptor kinases.misc	30.2.99	30	30.2	signal			NaN	NaN	22.7795	23.46	22.8535	22.8175
SIRK1	at3g02880	QSK1	0.682791	0.00077635	PM	leucine-rich repeat transmembrane protein kinase, putative | chr3:634653-637284 FORWARD	signalling.receptor kinases.leucine rich repeat III	30.2.3	30	30.2	signal	1		NaN	NaN	23.6691	24.3519	27.3057	27.3054
SIRK1	at3g49010	at3g49010	0.740656	0.000300156	C	ATBBC1, BBC1, RSU2 | ATBBC1 (ARABIDOPSIS THALIANA BREAST BASIC CONSERVED 1); structural constituent of ribosome | chr3:18166769-18168580 REVERSE	protein.synthesis.ribosomal protein.eukaryotic.60S subunit.L13	29.2.1.2.2.13	29	29.2.1.2	con		1	21.7371	22.215	23.7842	24.5248	23.8728	23.9967
SIRK1	at5g52040	at5g52040	0.763969	0.00283696	N	ATRSP41 | ATRSP41; RNA binding / nucleic acid binding / nucleotide binding | chr5:21130320-21133551 FORWARD	RNA.processing.splicing	27.1.1	27	27.1	other			NaN	NaN	19.1937	19.9577	19.6008	20.3185
SIRK1	at4g35100	PIP3A	0.7693	0.000363651	PM	PIP3, PIP3A, PIP2;7, SIMIP | PIP3 (PLASMA MEMBRANE INTRINSIC PROTEIN 3); water channel | chr4:16708598-16710248 FORWARD	transport.Major Intrinsic Proteins.PIP	34.19.1	34	34.19.1	PIP	1	1	22.328	21.6781	24.9265	25.6958	23.7239	22.3553
SIRK1	at3g11820	SYP121	0.792793	8.8408e-05	PM	SYP121, AT-SYR1, ATSYP121, SYR1, ATSYR1, PEN1 | SYP121 (SYNTAXIN OF PLANTS 121); SNAP receptor/ protein anchor | chr3:3729305-3731116 REVERSE	cell.vesicle transport	31.4	31	31.4	vesicle	1		NaN	NaN	20.8175	21.6103	20.9349	20.5645
SIRK1	at2g30740	at2g30740	0.885084	6.29942e-05	C	serine/threonine protein kinase, putative | chr2:13095976-13098594 FORWARD	protein.postranslational modification.kinase.receptor like cytoplasmatic kinase VIII	29.4.1.58	29	29.4.1	signal			NaN	NaN	22.8081	23.6932	23.6676	23.0699
SIRK1	at5g57110	ACA8	0.898874	0.000743164	PM	ACA8, AT-ACA8 | ACA8 (AUTOINHIBITED CA2+ -ATPASE, ISOFORM 8); calcium-transporting ATPase/ calmodulin binding / protein self-association | chr5:23109438-23117544 REVERSE	transport.calcium	34.21	34	34.21	calcium			NaN	NaN	23.7552	24.6541	23.2314	23.5108
SIRK1	at1g61250	at1g61250	0.953087	0.000462936	PM	SC3 | SC3 (SECRETORY CARRIER 3); transmembrane transporter | chr1:22585899-22588905 FORWARD	transport.misc	34.99	34	34.99	vesicle			NaN	NaN	20.6801	21.6332	20.5702	20.7361
SIRK1	at4g31700	at4g31700	0.962681	0.000149534	C	RPS6 | RPS6 (RIBOSOMAL PROTEIN S6); structural constituent of ribosome | chr4:15346072-15347727 REVERSE	protein.synthesis.ribosomal protein.eukaryotic.40S subunit.S6	29.2.1.2.1.6	29	29.2.1.2	con			NaN	NaN	21.3342	22.2969	19.5575	21.4606
SIRK1	at2g18960	AHA1	1.12959	0.00147048	PM	AHA1, PMA, OST2 | AHA1 (ARABIDOPSIS H+ ATPASE 1); ATPase/ hydrogen-exporting ATPase, phosphorylative mechanism / protein binding | chr2:8221631-8227622 FORWARD	transport.p- and v-ATPases.H+-exporting ATPase	34.1.2	34	34.1.10	AHA	1	1	26.0487	25.3485	26.5502	27.6798	25.9492	26.5985
SIRK1	at5g60660	PIP2F	1.31049	0.000350853	PM	PIP2F, PIP2;4 | PIP2;4 (PLASMA MEMBRANE INTRINSIC PROTEIN 2;4); water channel | chr5:24375457-24376989 REVERSE	transport.Major Intrinsic Proteins.PIP	34.19.1	34	34.19.1	PIP	1		NaN	NaN	24.381	25.6914	26.0257	25.9158
SIRK1	at3g63260	MRK1	1.32109	0.000981589	PM	ATMRK1 | ATMRK1; kinase/ protein serine/threonine/tyrosine kinase | chr3:23372881-23375007 REVERSE	protein.postranslational modification	29.4	29	29.4	signal			NaN	NaN	21.2671	22.5882	21.7599	22.5874
SIRK1	at1g67230	at1g67230	1.35464	0.00157537	N	LINC1 | LINC1 (LITTLE NUCLEI1) | chr1:25151270-25156323 REVERSE	not assigned.no ontology	35.1	35	35	other			NaN	NaN	21.5774	22.9321	22.1947	22.5576
SIRK1	at4g30190	AHA2	1.39487	0.000934522	PM	AHA2, PMA2 | AHA2; ATPase/ hydrogen-exporting ATPase, phosphorylative mechanism | chr4:14770499-14776056 REVERSE	transport.p- and v-ATPases.H+-exporting ATPase	34.1.2	34	34.1.10	AHA	1	1	23.7309	23.5766	24.7977	26.1925	24.4204	24.8747
SIRK1	at2g17290	CPK6	1.64144	4.79233e-05	C	CPK6, ATCDPK3 | CPK6 (CALCIUM-DEPENDENT PROTEIN KINASE 6); ATP binding / calcium ion binding / calmodulin-dependent protein kinase/ kinase/ protein kinase/ protein serine/threonine kinase | chr2:7516415-7519633 FORWARD	signalling.calcium	30.3	30	30.3	calcium			NaN	NaN	20.4607	22.1021	20.7847	21.3335
SIRK1	at5g40930	at5g40930	1.68921	0.000281595	M	TOM20-4 | TOM20-4 (TRANSLOCASE OF OUTER MEMBRANE 20-4); P-P-bond-hydrolysis-driven protein transmembrane transporter | chr5:16404457-16406002 FORWARD	protein.targeting.mitochondria	29.3.2	29	29.3.2	con			NaN	NaN	19.355	21.0442	20.5012	20.347
SIRK1	at1g72150	at1g72150	1.84338	0.000197551	PM	PATL1 | PATL1 (PATELLIN 1); transporter | chr1:27148460-27150980 FORWARD	transport.misc	34.99	34	34.99	other	1	1	21.2125	22.5069	24.0355	25.8789	25.0709	25.7955
SIRK1	at4g32285	at4g32285	1.87945	0.00025537	C	epsin N-terminal homology (ENTH) domain-containing protein / clathrin assembly protein-related | chr4:15585680-15588070 FORWARD	not assigned.no ontology.epsin N-terminal homology (ENTH) domain-containing protein	35.1.21	35	35	vesicle			NaN	NaN	22.0384	23.9179	22.7985	22.8605
SIRK1	at1g10290	at1g10290	1.91178	0.000370133	PM	ADL6, DRP2A | ADL6 (DYNAMIN-LIKE PROTEIN 6); GTPase | chr1:3370558-3377463 FORWARD	misc.dynamin	26.17	26	26.17	vesicle			NaN	NaN	21.0753	22.9871	21.7715	22.36
SIRK1	at5g08080	SYP132	1.9901	0.000740897	PM	SYP132, ATSYP132 | SYP132 (SYNTAXIN OF PLANTS 132); SNAP receptor | chr5:2588342-2591316 FORWARD	cell.vesicle transport	31.4	31	31.4	vesicle			NaN	NaN	20.6769	22.667	21.2832	21.9177
SIRK1	at2g18730	at2g18730	2.14229	3.27314e-05	PM	ATDGK3, DGK3 | diacylglycerol kinase, putative | chr2:8118830-8121925 FORWARD	lipid metabolism.Phospholipid synthesis.diacylglycerol kinase	11.3.5	11	11.3	other			NaN	NaN	20.3919	22.5342	20.0285	20.6918
SIRK1	at2g25430	at2g25430	2.28386	0.00054804	PM	epsin N-terminal homology (ENTH) domain-containing protein | chr2:10822370-10824916 FORWARD	not assigned.no ontology.epsin N-terminal homology (ENTH) domain-containing protein	35.1.21	35	35	vesicle			NaN	NaN	20.3572	22.6411	21.2581	21.2657
SIRK1	at5g23750	at5g23750	3.50938	0.000504349	PM	remorin family protein | chr5:8009806-8011619 REVERSE	RNA.regulation of transcription.unclassified	27.3.99	27	27.3	vesicle			NaN	NaN	20.4914	24.0008	22.2477	23.7101
SIRK1	at5g20650	at5g20650	inf	0.01	PM	COPT5 | COPT5; copper ion transmembrane transporter/ high affinity copper ion transmembrane transporter | chr5:6985298-6986037 REVERSE	transport.metal	34.12	34	34.12	other			NaN	NaN	NaN	20.7871	NaN	21.2136
SIRK1	at1g10140	at1g10140	inf	0.01	N	FUNCTIONS IN: molecular_function unknown; INVOLVED IN: biological_process unknown; LOCATED IN: plasma membrane; EXPRESSED IN: 23 plant structures; EXPRESSED DURING: 13 growth stages; CONTAINS InterPro DOMAIN/s: Uncharacterised conserved protein UCP031279 (InterPro:IPR016972); BEST Arabidopsis thaliana protein match is: unknown protein (TAIR:AT1G58420.1); Has 38 Blast hits to 38 proteins in 10 spe…	not assigned.unknown	35.2	35	35	other			NaN	NaN	NaN	21.2807	19.7524	21.059
QSK1	at4g35100	PIP3A	0.942315	0.000363651	PM	PIP3, PIP3A, PIP2;7, SIMIP | PIP3 (PLASMA MEMBRANE INTRINSIC PROTEIN 3); water channel | chr4:16708598-16710248 FORWARD	transport.Major Intrinsic Proteins.PIP	34.19.1	34	34.19.1	PIP	1	1	22.328	21.6781	24.9265	25.2733	23.7239	22.3553
QSK1	at5g60660	PIP2F	0.995778	0.000350853	PM	PIP2F, PIP2;4 | PIP2;4 (PLASMA MEMBRANE INTRINSIC PROTEIN 2;4); water channel | chr5:24375457-24376989 REVERSE	transport.Major Intrinsic Proteins.PIP	34.19.1	34	34.19.1	PIP	1		NaN	NaN	24.381	25.6914	26.0257	25.9158
QSK1	at3g08510	at3g08510	0.997819	0.00254985	PM	ATPLC2 | ATPLC2 (PHOSPHOLIPASE C 2); phospholipase C | chr3:2582362-2585851 REVERSE	signalling.phosphinositides.phosphoinositide phospholipase C	30.4.4	30	30.4	signal	1		NaN	NaN	24.0916	24.537	24.945	24.8906
QSK1	at2g37970	at2g37970	1.00352	0.00215603	PM	SOUL-1 | SOUL-1; binding | chr2:15890972-15891843 FORWARD	not assigned.no ontology	35.1	35	35	other			NaN	NaN	23.2886	23.7153	23.531	23.614
QSK1	at3g49010	AHA2	1.00519	0.000300156	C	AHA2, PMA2 | AHA2; ATPase/ hydrogen-exporting ATPase, phosphorylative mechanism | chr4:14770499-14776056 REVERSE	transport.p- and v-ATPases.H+-exporting ATPase	34.1.2	34	34.1.10	AHA		1	21.7371	22.215	23.7842	24.5248	23.8728	23.9967
QSK1	at3g01290	at3g01290	1.01894	0.00186494	PM	band 7 family protein | chr3:88054-89422 REVERSE	not assigned.no ontology	35.1	35	35	other	1	1	24.6618	24.1608	26.7472	27.3664	26.7135	27.2195
QSK1	at5g10020	SIRK1	1.02681	0.000883308	PM	SIRK1 | SIRK1; leucine-rich repeat transmembrane protein kinase, putative | chr5:3133261-3137242 FORWARD	signalling.receptor kinases.leucine rich repeat III	30.2.3	30	30.2	signal			NaN	NaN	20.7967	24.1775	15.1195	15.5249
QSK1	at1g72150	PATL1	1.0289	0.000197551	PM	PATL1 | PATL1 (PATELLIN 1); transporter | chr1:27148460-27150980 FORWARD	transport.misc	34.99	34	34.99	other	1	1	26.2125	25.5069	24.0355	25.8789	25.0709	25.7955
QSK1	at2g37170	PIP2B	1.0628	0.00127641	PM	PIP2B, PIP2;2 | PIP2B (PLASMA MEMBRANE INTRINSIC PROTEIN 2); water channel | chr2:15613402-15614857 REVERSE	transport.Major Intrinsic Proteins.PIP	34.19.1	34	34.19.1	PIP			NaN	NaN	24.8097	25.4692	24.262	25.7858
