# Supplementary material for: Sucrose-induced Receptor Kinase 1 is Modulated by an Interacting Kinase with Short Extracellular Domain
Source: Mol Cell Proteomics. 2019 May 30;18(8):1556–71. doi: 10.1074/mcp.RA119.001336 (PMC6683012; doi:10.1074/mcp.RA119.001336)
Supplement: Supplementary Table S3 [file 143141_1_supp_311866_ps56kw.xlsx]

## Sheet: S3 Description
Supplementary Table S3: List of identified proteins and normalized LFQ-values of GFP only (“beadome”) as well as bait-GFP-fusion pulldowns as derived from the list of identified proteins groups (protein groups.txt).

## Sheet: proteingroups
Accession					LFQ intensity																		Annotation
					273	282	281	217	237	218	2293	2175	2171	2819	2774	2606	2086	2282	2616	2692	2757	2717
Protein IDs	Majority protein IDs	ENSG	ENSP	ENST	LFQ intensity GFPonly_0_1	LFQ intensity GFPonly_0_2	LFQ intensity GFPonly_0_3	LFQ intensity GFPonly_SUC_1	LFQ intensity GFPonly_SUC_2	LFQ intensity GFPonly_SUC_3	LFQ intensity QSK1_GFP_0_SUC_3	LFQ intensity QSK1_GFP_0_SUC_4	LFQ intensity QSK1_GFP_0_SUC_6	LFQ intensity QSK1_GFP-SUC_1	LFQ intensity QSK1_GFP-SUC_2	LFQ intensity QSK1_GFP-SUC_3	LFQ intensity SIRK1_GFP_0_SUC_1	LFQ intensity SIRK1_GFP_0_SUC_3	LFQ intensity SIRK1_GFP_0_SUC_5	LFQ intensity SIRK1_GFP_SUC_1	LFQ intensity SIRK1_GFP_SUC_2	LFQ intensity SIRK1_GFP_SUC_3	Gene name	GOBP name	GOMF name	GOCC name	KEGG name	Protein name	DESCRIPTION	suba3	suba3 short	bin new	Mapman new	bin1 new	bin_short new	Peptides	Razor + unique peptides	Unique peptides	Sequence coverage [%]	Unique + razor sequence coverage [%]	Unique sequence coverage [%]	Mol. weight [kDa]	Q-value	Score	Intensity	MS/MS Count
A0A178V5P5;Q9SR40	A0A178V5P5;Q9SR40	AT3G09220	AT3G09220.1	AT3G09220	NaN	NaN	NaN	NaN	NaN	NaN	20.7171	NaN	NaN	20.1805	22.1557	20.455	NaN	NaN	19.4337	17.4348	18.6554	18.284	LAC7	aromatic compound catabolic process;catabolic process;cellular aromatic compound metabolic process;cellular catabolic process;cellular metabolic process;cellular process;lignin catabolic process;lignin metabolic process;metabolic process;phenylpropanoid catabolic process;phenylpropanoid metabolic process;secondary metabolic process	binding;catalytic activity;cation binding;copper ion binding;hydroquinone:oxygen oxidoreductase activity;ion binding;metal ion binding;oxidoreductase activity;oxidoreductase activity, acting on diphenols and related substances as donors;oxidoreductase activity, acting on diphenols and related substances as donors, oxygen as acceptor;transition metal ion binding	apoplast;extracellular region		Laccase-7	laccase | chr3:2827239-2830542 REVERSE;Symbols: LAC7 | LAC7 (laccase 7)	extracellular	EX	16.1	secondary metabolism.simple phenols	16	16.1	10	10	10	21.5	21.5	21.5	51.857	0	44.449	174600000	25
A0A178V7F9;Q9SFU6	A0A178V7F9;Q9SFU6	AT3G07160	AT3G07160.1	AT3G07160	NaN	NaN	NaN	NaN	NaN	NaN	19.4038	20.5488	19.2216	19.2982	19.06	19.7616	NaN	19.5702	20.2857	20.2242	20.3956	20.5302	CALS9	1,3-beta-D-glucan biosynthetic process;1,3-beta-D-glucan metabolic process;beta-glucan biosynthetic process;beta-glucan metabolic process;biological regulation;biosynthetic process;carbohydrate biosynthetic process;carbohydrate metabolic process;cell wall organization;cell wall organization or biogenesis;cellular biosynthetic process;cellular carbohydrate biosynthetic process;cellular carbohydrat…	1,3-beta-D-glucan synthase activity;catalytic activity;glucosyltransferase activity;transferase activity;transferase activity, transferring glycosyl groups;transferase activity, transferring hexosyl groups;UDP-glucosyltransferase activity;UDP-glycosyltransferase activity	1,3-beta-D-glucan synthase complex;cell part;integral to membrane;intrinsic to membrane;macromolecular complex;membrane part;plasma membrane part;protein complex		Callose synthase 9	1,3-beta-glucan synthase | chr3:2264945-2279383 REVERSE;Symbols: ATGSL10, gsl10 | ATGSL10 (glucan synthase-like 10)	plasma membrane	PM	3.6	minor CHO metabolism.callose	3	3.6	26	21	21	14.4	11.9	11.9	217.38	0	61.462	317930000	44
A0A178VGR6;Q9M880;A0A1I9LTN9;A0A178V7P2;Q9M881	A0A178VGR6;Q9M880;A0A1I9LTN9;A0A178V7P2;Q9M881	AT3G02610;AT3G02620	AT3G02610.1;AT3G02620.1	AT3G02610	NaN	NaN	NaN	NaN	NaN	NaN	NaN	NaN	NaN	18.6228	17.8016	17.8646	NaN	NaN	18.2665	NaN	18.6668	19.0504	S-ACP-DES2;S-ACP-DES4	biosynthetic process;carboxylic acid biosynthetic process;carboxylic acid metabolic process;cellular biosynthetic process;cellular ketone metabolic process;cellular lipid metabolic process;cellular metabolic process;cellular process;fatty acid biosynthetic process;fatty acid metabolic process;lipid biosynthetic process;lipid metabolic process;metabolic process;monocarboxylic acid metabolic proces…	acyl-[acyl-carrier-protein] desaturase activity;binding;catalytic activity;cation binding;ion binding;metal ion binding;oxidoreductase activity;oxidoreductase activity, acting on paired donors, with incorporation or reduction of molecular oxygen;oxidoreductase activity, acting on paired donors, with oxidation of a pair of donors resulting in the reduction of molecular oxygen to two molecules of w…	cell part;chloroplast;cytoplasmic part;intracellular membrane-bounded organelle;intracellular organelle;intracellular part;membrane-bounded organelle;organelle;plastid	Biosynthesis of unsaturated fatty acids;Fatty acid biosynthesis	Acyl-[acyl-carrier-protein] desaturase 2, chloroplastic;Acyl-[acyl-carrier-protein] desaturase 4, chloroplastic""""	acyl-(acyl-carrier-protein) desaturase, putative / stearoyl-ACP desaturase, putative | chr3:560256-561760 FORWARD;acyl-[acyl-carrier-protein] desaturase/ oxidoreductase/ transition metal ion binding | chr3:555626-557581 FORWARD	plastid	P	11.1.15	lipid metabolism.FA synthesis and FA elongation.ACP desaturase	11	11.1	7	4	4	18.7	13.3	13.3	46.519	0	14.194	89358000	13
A0A178VI02;Q9M8R6	A0A178VI02;Q9M8R6	AT3G02740	AT3G02740.1	AT3G02740	NaN	NaN	NaN	NaN	NaN	NaN	19.5454	NaN	NaN	18.2871	18.8735	18.6353	NaN	NaN	NaN	18.2792	18.5238	18.4624	F13E7.32	catabolic process;macromolecule catabolic process;macromolecule metabolic process;metabolic process;primary metabolic process;protein catabolic process;protein metabolic process;proteolysis	aspartic-type endopeptidase activity;aspartic-type peptidase activity;catalytic activity;endopeptidase activity;hydrolase activity;peptidase activity;peptidase activity, acting on L-amino acid peptides	anchored to membrane;anchored to plasma membrane;cell junction;cell part;cell wall;cell-cell junction;external encapsulating structure;extracellular region;intrinsic to membrane;intrinsic to plasma membrane;membrane;membrane part;plant-type cell wall;plasma membrane;plasma membrane part;plasmodesma			aspartyl protease family protein | chr3:590448-593186 FORWARD	plasma membrane	PM	29.5.4	protein.degradation.aspartate protease	29	29.5.4	5	5	5	14.5	14.5	14.5	44.659	0	14.065	81052000	18
A0A178VL84;Q9LJX4	A0A178VL84;Q9LJX4	AT3G20250	AT3G20250.1	AT3G20250	NaN	NaN	NaN	NaN	20.0303	NaN	21.7097	23.1169	23.3066	21.5822	21.5599	21.6147	21.1817	22.2464	21.7612	22.2721	22.1364	22.0376	APUM5	biological regulation;posttranscriptional regulation of gene expression;regulation of biological process;regulation of biosynthetic process;regulation of cellular biosynthetic process;regulation of cellular macromolecule biosynthetic process;regulation of cellular metabolic process;regulation of cellular process;regulation of cellular protein metabolic process;regulation of gene expression;regula…	binding;mRNA binding;nucleic acid binding;RNA binding	cell part;cytoplasmic part;cytosol;intracellular membrane-bounded organelle;intracellular organelle;intracellular part;membrane-bounded organelle;organelle;vacuole		Pumilio homolog 5	RNA binding / binding | chr3:7058902-7063240 REVERSE;Symbols: APUM5 | APUM5 (Arabidopsis Pumilio 5)	cytosol,nucleus	C,N	35.1.12	not assigned.no ontology.pumilio/Puf RNA-binding domain-containing protein	35	35	25	25	23	31.8	31.8	29.4	105.63	0	115.67	1285100000	129
A0A1I9LLA7;O04312;Q9LIF8	A0A1I9LLA7;O04312	AT3G16440	AT3G16440.1	AT3G16440	NaN	NaN	NaN	NaN	NaN	NaN	21.2075	23.4358	22.81	20.6193	21.2555	22.1064	20.4966	21.7798	22.4505	22.5481	21.5319	21.6159	JAL32	developmental process;developmental process involved in reproduction;embryo development;embryo development ending in seed dormancy;reproductive process	binding;carbohydrate binding			Jacalin-related lectin 32	Symbols: ATMLP-300B, MEE36 | ATMLP-300B (MYROSINASE-BINDING PROTEIN-LIKE PROTEIN-300B) | chr3:5585944-5587750 FORWARD	cytosol	C	17.7.3	hormone metabolism.jasmonate.induced-regulated-responsive-activated	17	17.7	12	11	11	44.3	42.1	42.1	34.92	0	61.771	950900000	74
F4JCJ2;A8MQR2;B9DHF0;A0A1I9LLN8;A0A1I9LLN7;A0A1P8AVT8;Q8VYF6	F4JCJ2;A8MQR2;B9DHF0;A0A1I9LLN8;A0A1I9LLN7	AT3G26440	AT3G26440.1;AT3G26440.2;AT3G26440.3;AT3G26440.4	AT3G26440	NaN	NaN	NaN	NaN	NaN	NaN	NaN	NaN	NaN	17.7226	16.9533	NaN	NaN	NaN	18.0199	19.4955	18.6246	19.2342	At3g26440	metabolic process	catalytic activity;transferase activity;transferase activity, transferring glycosyl groups	cell part;cytoplasmic part;Golgi apparatus;intracellular membrane-bounded organelle;intracellular organelle;intracellular part;membrane-bounded organelle;organelle			unknown protein | chr3:9676982-9679900 FORWARD	plasma membrane,golgi	PM,G	35.2	not assigned.unknown	35	35	4	4	4	12.1	12.1	12.1	43.143	0	15.242	84756000	9
A0A1I9LM32;Q8RWD5;F4JF62	A0A1I9LM32;Q8RWD5;F4JF62	AT3G48860	AT3G48860.1;AT3G48860.2	AT3G48860	NaN	NaN	NaN	NaN	NaN	NaN	19.8613	NaN	NaN	20.0936	19.8193	19.5791	NaN	18.7007	19.9977	20.1607	20.0111	19.8974	At3g48860;SCD2	biological regulation;cell cycle cytokinesis;cell cycle process;cell growth;cellular process;cytokinesis;cytokinesis by cell plate formation;growth;multidimensional cell growth;regulation of biological process;regulation of growth		cell part;clathrin-coated vesicle;coated vesicle;cytoplasmic membrane-bounded vesicle;cytoplasmic part;cytoplasmic vesicle;intracellular membrane-bounded organelle;intracellular organelle;intracellular part;membrane;membrane-bounded organelle;membrane-bounded vesicle;organelle;plasma membrane;vesicle		Coiled-coil domain-containing protein SCD2	unknown protein | chr3:18117486-18122093 FORWARD	nucleus	N	35.2	not assigned.unknown	35	35	8	8	8	23.4	23.4	23.4	47.544	0	26.79	230910000	35
A0A1I9LM46;Q84WU7;A0A1I9LM45	A0A1I9LM46;Q84WU7;A0A1I9LM45	AT3G51330	AT3G51330.1	AT3G51330	NaN	NaN	NaN	NaN	NaN	NaN	20.3059	NaN	NaN	19.4242	19.0434	19.396	NaN	NaN	NaN	NaN	NaN	NaN	At3g51330	catabolic process;macromolecule catabolic process;macromolecule metabolic process;metabolic process;primary metabolic process;protein catabolic process;protein metabolic process;proteolysis	aspartic-type endopeptidase activity;aspartic-type peptidase activity;catalytic activity;endopeptidase activity;hydrolase activity;peptidase activity;peptidase activity, acting on L-amino acid peptides	anchored to membrane;anchored to plasma membrane;cell part;cell wall;external encapsulating structure;extracellular region;intrinsic to membrane;intrinsic to plasma membrane;membrane part;plant-type cell wall;plasma membrane part			aspartyl protease family protein | chr3:19053368-19056224 REVERSE	extracellular,plasma membrane	EX,PM	29.5.4	protein.degradation.aspartate protease	29	29.5.4	3	3	3	6.4	6.4	6.4	50.214	0	7.676	91076000	12
A0A1I9LM53;B9DFG5;A0A1I9LM51;A0A1I9LM52	A0A1I9LM53;B9DFG5;A0A1I9LM51;A0A1I9LM52	AT3G59350	AT3G59350.1;AT3G59350.3	AT3G59350	NaN	NaN	NaN	NaN	NaN	NaN	19.5214	20.5272	20.6291	19.5733	19.6329	19.4876	18.9362	18.9763	19.7231	20.138	20.2821	20.2035	PTI13	biological regulation;cell surface receptor linked signaling pathway;cellular macromolecule metabolic process;cellular metabolic process;cellular process;cellular protein metabolic process;cellular response to chemical stimulus;cellular response to endogenous stimulus;cellular response to hormone stimulus;cellular response to organic substance;cellular response to stimulus;enzyme linked receptor …	adenyl nucleotide binding;adenyl ribonucleotide binding;ATP binding;binding;catalytic activity;enzyme binding;kinase activity;kinase binding;molecular transducer activity;non-membrane spanning protein tyrosine kinase activity;nucleotide binding;peptide binding;peptide receptor activity;phosphotransferase activity, alcohol group as acceptor;protein binding;protein kinase activity;protein kinase bi…	cell junction;cell part;cell-cell junction;membrane;plasma membrane;plasmodesma		PTI1-like tyrosine-protein kinase 3	serine/threonine protein kinase, putative | chr3:21932685-21935192 FORWARD	plasma membrane	PM	30.30.2.58	signalling.kinase.RLCK.receptor like cytoplasmatic kinase VIII	30	30.30.2	15	10	8	46.1	31.9	28.4	47.308	0	69.999	283430000	37
A0A1I9LM90;Q9SR13	A0A1I9LM90;Q9SR13	AT3G04610	AT3G04610.1	AT3G04610	NaN	NaN	NaN	NaN	NaN	NaN	18.4293	19.0125	19.4503	19.4954	19.4078	19.0151	NaN	NaN	19.5793	18.7976	18.6961	18.6687	FLK	biological regulation;biosynthetic process;cellular biosynthetic process;cellular macromolecule biosynthetic process;cellular macromolecule metabolic process;cellular metabolic process;cellular nitrogen compound metabolic process;cellular process;macromolecule biosynthetic process;macromolecule metabolic process;metabolic process;nitrogen compound metabolic process;nucleic acid metabolic process;…	binding;nucleic acid binding;RNA binding	cell part;cytoplasm;intracellular membrane-bounded organelle;intracellular organelle;intracellular part;membrane-bounded organelle;nucleus;organelle		Flowering locus K homology domain	RNA binding / nucleic acid binding | chr3:1250553-1254873 REVERSE;Symbols: FLK | FLK (flowering locus KH domain)	nucleus	N	27.4	RNA.RNA binding	27	27.4	8	8	8	16.6	16.6	16.6	60.577	0	11.566	131150000	16
A0A1I9LMF2;Q93XX2	A0A1I9LMF2;Q93XX2	AT3G01670	AT3G01670.1	AT3G01670	NaN	NaN	NaN	NaN	NaN	NaN	18.6343	20.4207	20.3041	19.7181	20.6211	18.6034	NaN	NaN	19.3278	22.0021	20.5826	21.6528	SEOA		binding;protein binding;protein self-association			Protein SIEVE ELEMENT OCCLUSION A	unknown protein | chr3:247234-250470 FORWARD	cytosol	C	35.2	not assigned.unknown	35	35	13	13	13	18.9	18.9	18.9	96.863	0	74.128	488660000	40
A0A1I9LMJ4;Q8GYN5	A0A1I9LMJ4;Q8GYN5	AT3G25070	AT3G25070.1	AT3G25070	NaN	NaN	NaN	NaN	NaN	NaN	NaN	NaN	NaN	19.9386	18.8982	17.7835	NaN	NaN	19.8938	21.4195	21.0689	21.1869	RIN4	activation of immune response;activation of innate immune response;biological regulation;cell death;cellular macromolecule metabolic process;cellular metabolic process;cellular process;cellular protein metabolic process;cellular response to stimulus;cellular response to stress;death;defense response;defense response signaling pathway, resistance gene-independent;defense response to bacterium;defe…		cell part;endomembrane system;extrinsic to membrane;extrinsic to plasma membrane;membrane;membrane part;plasma membrane;plasma membrane part	Plant-pathogen interaction	RPM1-interacting protein 4	protein binding | chr3:9132310-9134030 FORWARD;Symbols: RIN4 | RIN4 (RPM1 INTERACTING PROTEIN 4)	plasma membrane	PM	20.1	stress.biotic	20	20.1	7	7	7	44.6	44.6	44.6	24.904	0	116.68	339790000	28
Q9STM1;A0A1I9LMU3	Q9STM1;A0A1I9LMU3	AT3G48410	AT3G48410.1	AT3G48410	NaN	NaN	NaN	NaN	NaN	NaN	20.2424	NaN	NaN	20.4077	20.029	20.1998	NaN	18.9339	20.1443	20.3894	20.5192	20.698	T29H11_70		catalytic activity;hydrolase activity	cell part;cytoplasmic part;endoplasmic reticulum;intracellular membrane-bounded organelle;intracellular organelle;intracellular part;membrane-bounded organelle;organelle			hydrolase, alpha/beta fold family protein | chr3:17925702-17928188 REVERSE	endoplasmic reticulum	ER	35.1	not assigned.no ontology	35	35	12	12	12	44.7	44.7	44.7	43.447	0	48.934	328190000	39
Q9M214;A0A1I9LN21;Q9M217;F4JBT8	Q9M214;A0A1I9LN21	AT3G60450	AT3G60450.1	AT3G60450	NaN	NaN	NaN	NaN	NaN	NaN	20.8595	21.0965	20.7667	19.8994	20.9887	19.8214	22.1689	20.5474	19.9047	21.0062	21.0245	21.1874	T8B10_110			cell part;cytoplasmic part;cytosol;intracellular part			Bacteria - 51;BEST Arabidopsis thaliana protein match is: unknown protein (TAIR:AT3G60440.1);CONTAINS InterPro DOMAIN/s: Phosphoglycerate mutase (InterPro:IPR013078), PRIB5 (InterPro:IPR012398);EXPRESSED DURING: 14 growth stages;EXPRESSED IN: 24 plant structures;Fungi - 36;Has 187 Blast hits to 185 proteins in 74 species: Archae - 0;INVOLVED IN: biological_process unknown;LOCATED IN: cellular_com…	cytosol	C	35.2	not assigned.unknown	35	35	7	7	7	33.9	33.9	33.9	30.863	0	69.568	434650000	47
A0A1I9LNN0;F4J0P2	A0A1I9LNN0;F4J0P2	AT3G50590	AT3G50590.1	AT3G50590	NaN	NaN	NaN	NaN	NaN	NaN	21.4572	22.1559	21.6287	21.9655	22.4327	21.2854	20.8551	21.3414	21.4721	22.9555	22.7521	22.3828	At3g50590						nucleotide binding | chr3:18771019-18779502 FORWARD	nucleus,plasma membrane	N,PM	35.1	not assigned.no ontology	35	35	36	36	36	25.8	25.8	25.8	174.99	0	175.99	1359300000	133
A0A1I9LNR1;Q8W4D4	A0A1I9LNR1;Q8W4D4	AT3G59660	AT3G59660.1	AT3G59660	NaN	NaN	NaN	NaN	NaN	NaN	NaN	NaN	NaN	17.7475	NaN	NaN	NaN	NaN	NaN	18.4177	18.2748	17.8098	T16L24.21						C2 domain-containing protein / GRAM domain-containing protein | chr3:22034171-22038658 REVERSE	plasma membrane	PM	35.1.19	not assigned.no ontology.C2 domain-containing protein	35	35	3	3	3	7.3	7.3	7.3	59.347	0	9.593	61565000	9
A0A1I9LNS4;Q9M1R2;REV__Q9FUT3;REV__Q9M0G9	A0A1I9LNS4;Q9M1R2	AT3G62120	AT3G62120.1;AT3G62120.2	AT3G62120	NaN	NaN	NaN	NaN	NaN	NaN	23.5186	24.0535	23.8615	23.1389	23.3374	22.8545	24.0924	23.8786	22.7999	23.3265	23.4969	23.2493	T17J13.80	amine metabolic process;amino acid activation;carboxylic acid metabolic process;cellular amine metabolic process;cellular amino acid metabolic process;cellular ketone metabolic process;cellular macromolecule metabolic process;cellular metabolic process;cellular nitrogen compound metabolic process;cellular process;macromolecule metabolic process;metabolic process;ncRNA metabolic process;nitrogen c…	adenyl nucleotide binding;adenyl ribonucleotide binding;aminoacyl-tRNA ligase activity;ATP binding;binding;catalytic activity;ligase activity;ligase activity, forming aminoacyl-tRNA and related compounds;ligase activity, forming carbon-oxygen bonds;nucleotide binding;proline-tRNA ligase activity;purine nucleotide binding;purine ribonucleoside triphosphate binding;purine ribonucleotide binding;rib…	cell junction;cell part;cell-cell junction;cytoplasmic part;cytosol;intracellular part;membrane;plasmodesma	Aminoacyl-tRNA biosynthesis		tRNA synthetase class II (G, H, P and S) family protein | chr3:23001030-23004321 REVERSE	cytosol	C	29.1.40	protein.aa activation.bifunctional aminoacyl-tRNA synthetase	29	29.1	23	23	23	43.9	43.9	43.9	59.173	0	108.4	2936800000	235
A0A1I9LP56;A0A1I9LP53;F4J2A7;Q9MAC4;A0A1I9LP52	A0A1I9LP56;A0A1I9LP53;F4J2A7;Q9MAC4;A0A1I9LP52	AT3G01130	AT3G01130.1;AT3G01130.2	AT3G01130	NaN	NaN	NaN	NaN	NaN	NaN	20.8378	21.0209	20.1619	20.6426	20.6823	19.8319	20.323	20.0167	19.7744	21.1094	20.7874	20.5032	At3g01130;T4P13.18	auxin polar transport;auxin transport;biological regulation;establishment of localization;hormone transport;regulation of biological quality;regulation of hormone levels;response to auxin stimulus;response to chemical stimulus;response to endogenous stimulus;response to hormone stimulus;response to organic substance;response to stimulus;transport					unknown protein | chr3:44484-45590 REVERSE	extracellular	EX	35.2	not assigned.unknown	35	35	2	2	2	66.7	66.7	66.7	5.1292	0	30.772	397290000	36
A0A1I9LPN8;Q9SG80	A0A1I9LPN8;Q9SG80	AT3G10740	AT3G10740.1	AT3G10740	NaN	NaN	NaN	NaN	NaN	NaN	23.3576	20.4864	20.388	22.3266	23.0005	22.9672	19.6895	20.3742	21.6263	22.2271	22.0752	21.4778	ASD1	alcohol metabolic process;arabinose metabolic process;carbohydrate metabolic process;cell wall macromolecule metabolic process;cell wall polysaccharide metabolic process;cellodextrin metabolic process;cellular carbohydrate metabolic process;cellular metabolic process;cellular process;glucan metabolic process;hemicellulose metabolic process;L-arabinose metabolic process;macromolecule metabolic pro…	alpha-N-arabinofuranosidase activity;catalytic activity;hydrolase activity;hydrolase activity, acting on glycosyl bonds;hydrolase activity, hydrolyzing O-glycosyl compounds;xylan 1,4-beta-xylosidase activity	apoplast;cell part;cell wall;cytoplasmic part;external encapsulating structure;extracellular matrix;extracellular region;extracellular region part;intracellular membrane-bounded organelle;intracellular organelle;intracellular part;membrane-bounded organelle;organelle;plant-type cell wall;proteinaceous extracellular matrix;vacuole		Alpha-L-arabinofuranosidase 1	alpha-N-arabinofuranosidase/ hydrolase, acting on glycosyl bonds / xylan 1,4-beta-xylosidase | chr3:3360888-3365414 REVERSE;Symbols: ASD1, ARAF1, ARAF, ATASD1 | ASD1 (ALPHA-L-ARABINOFURANOSIDASE 1)	extracellular	EX	10.6.2	cell wall.degradation.mannan-xylose-arabinose-fucose	10	10.6	17	17	17	30.8	30.8	30.8	77.329	0	88.532	1020100000	68
A0A1I9LQ10;A0A1I9LQ09;F4JCM5;F4JCM6;F4JCM7	A0A1I9LQ10;A0A1I9LQ09;F4JCM5;F4JCM6;F4JCM7	AT3G33530	AT3G33530.1;AT3G33530.2;AT3G33530.3	AT3G33530	NaN	NaN	NaN	NaN	NaN	NaN	19.3173	NaN	NaN	19.2411	19.1025	18.7215	NaN	19.3451	18.8709	19.1219	19.3566	19.306	At3g33530						transducin family protein / WD-40 repeat family protein | chr3:14085354-14093449 FORWARD	cytosol	C	35.1	not assigned.no ontology	35	35	12	12	12	9.7	9.7	9.7	134.18	0	30.945	149210000	36
A0A1I9LQ83;Q8L3W1;Q9XIB5	A0A1I9LQ83;Q8L3W1;Q9XIB5	AT1G49480;AT3G18990	AT1G49480.1;AT3G18990.1	AT1G49480	NaN	NaN	NaN	NaN	NaN	NaN	18.6498	18.8283	NaN	18.5369	18.7731	NaN	18.3631	18.5581	NaN	18.6454	18.3634	18.4608	REM19;VRN1	biological regulation;biosynthetic process;cellular biosynthetic process;cellular localization;cellular macromolecule biosynthetic process;cellular macromolecule localization;cellular macromolecule metabolic process;cellular metabolic process;cellular nitrogen compound metabolic process;cellular process;cellular protein localization;localization;macromolecule biosynthetic process;macromolecule lo…	binding;DNA binding;nucleic acid binding	cell part;intracellular membrane-bounded organelle;intracellular organelle;intracellular organelle part;intracellular part;membrane;membrane-bounded organelle;nuclear part;nucleoplasm;nucleus;organelle;organelle part;plasma membrane		B3 domain-containing protein REM19;B3 domain-containing transcription factor VRN1	DNA binding / transcription factor | chr1:18314178-18316645 REVERSE;Symbols: RTV1 | RTV1 (related to vernalization1 1);Symbols: VRN1, REM39 | VRN1 (REDUCED VERNALIZATION RESPONSE 1);transcription repressor | chr3:6548869-6551853 REVERSE	nucleus	N	27.3.41	RNA.regulation of transcription.B3 transcription factor family	27	27.3	5	5	5	13.7	13.7	13.7	42.516	0	11.141	83053000	20
Q9LHA3;A0A1I9LQC2	Q9LHA3;A0A1I9LQC2	AT3G28720	AT3G28720.1	AT3G28720	NaN	NaN	NaN	NaN	NaN	NaN	20.3459	20.3648	20.9656	20.6085	20.047	20.8799	NaN	19.7326	20.1509	20.5476	21.3097	21.0439	At3g28720			cell part;cytoplasmic part;endoplasmic reticulum;intracellular membrane-bounded organelle;intracellular organelle;intracellular part;membrane-bounded organelle;organelle			unknown protein | chr3:10782276-10784447 FORWARD	plasma membrane	PM	27.3.67	RNA.regulation of transcription.putative transcription regulator	27	27.3	15	15	15	26.2	26.2	26.2	76.473	0	92.829	440770000	65
F4JEA6;F4K736;A0A1I9LQF4;F4K735	F4JEA6;F4K736;A0A1I9LQF4;F4K735	AT3G61480;AT5G28350	AT3G61480.1;AT5G28350.1;AT5G28350.2	AT3G61480	NaN	NaN	NaN	NaN	NaN	NaN	NaN	NaN	NaN	17.3965	17.344	NaN	NaN	NaN	NaN	18.1288	17.7248	17.3065	At3g61480;At5g28350			cell part;cytoplasmic part;Golgi apparatus;intracellular membrane-bounded organelle;intracellular organelle;intracellular part;membrane-bounded organelle;organelle			Bacteria - 13;Bacteria - 9;BEST Arabidopsis thaliana protein match is: unknown protein (TAIR:AT3G61480.1);BEST Arabidopsis thaliana protein match is: unknown protein (TAIR:AT5G28350.2);CONTAINS InterPro DOMAIN/s: Protein of unknown function DUF1339 (InterPro:IPR009771), WD40 repeat (InterPro:IPR001680), WD40/YVTN repeat-like (InterPro:IPR015943), Quinoprotein amine dehydrogenase, beta chain-like …	extracellular;plasma membrane	EX;PM	35.2	not assigned.unknown	35	35	4	4	4	5.1	5.1	5.1	121.42	0	11.075	35687000	6
A0A1I9LR04;Q94JX9	A0A1I9LR04;Q94JX9	AT3G49470	AT3G49470.1	AT3G49470	NaN	NaN	NaN	NaN	NaN	NaN	19.3533	21.3186	21.0971	19.8474	20.0784	20.081	21.0844	21.0075	20.0442	NaN	18.8275	NaN		establishment of localization;establishment of protein localization;protein transport;transport		cell part;cytoplasmic part;cytosol;intracellular part		Nascent polypeptide-associated complex subunit alpha-like protein 2	Symbols: NACA2 | NACA2 (NASCENT POLYPEPTIDE-ASSOCIATED COMPLEX SUBUNIT ALPHA-LIKE PROTEIN 2) | chr3:18340976-18342489 FORWARD	nucleus	N	29.2.4	protein.synthesis.elongation	29	29.2	4	4	4	23.7	23.7	23.7	25.399	0	11.292	216830000	18
A0A1I9LR72;F4IXS2;Q8W106	A0A1I9LR72;F4IXS2;Q8W106	AT3G27930	AT3G27930.1;AT3G27930.2	AT3G27930	NaN	NaN	NaN	NaN	NaN	NaN	NaN	NaN	NaN	18.9365	18.8542	NaN	NaN	NaN	19.0074	18.8863	19.0678	18.8837	At3g27930			cell part;cytoplasmic part;integral to membrane;integral to mitochondrial membrane;integral to mitochondrial outer membrane;integral to organelle membrane;intracellular organelle part;intracellular part;intrinsic to membrane;intrinsic to mitochondrial outer membrane;intrinsic to organelle membrane;membrane part;mitochondrial membrane part;mitochondrial part;organelle part			unknown protein | chr3:10369299-10372438 REVERSE	plasma membrane	PM	35.2	not assigned.unknown	35	35	5	5	5	15.7	15.7	15.7	44.848	0	28.954	102760000	12
A0A1I9LR93;F4JBM0;Q9SN75;A0A1I9LR92	A0A1I9LR93;F4JBM0;Q9SN75;A0A1I9LR92	AT3G47630	AT3G47630.1;AT3G47630.2	AT3G47630	NaN	NaN	NaN	NaN	NaN	NaN	NaN	NaN	NaN	18.9948	18.3903	NaN	NaN	NaN	17.7734	19.2887	18.9482	18.995	At3g47630;F1P2.180						Bacteria - 0;CONTAINS InterPro DOMAIN/s: Mitochondrial matrix Mmp37 (InterPro:IPR015222);EXPRESSED DURING: 13 growth stages;EXPRESSED IN: 21 plant structures;FUNCTIONS IN: molecular_function unknown;Fungi - 92;Has 226 Blast hits to 226 proteins in 115 species: Archae - 0;INVOLVED IN: biological_process unknown;Metazoa - 96;Other Eukaryotes - 19 (source: NCBI BLink). | chr3:17563046-17565429 REVER…	mitochondrion	M	35.2	not assigned.unknown	35	35	8	8	8	34.9	34.9	34.9	30.972	0	19.192	96884000	10
A0A1I9LRG2;A0A1I9LRG3;Q9LHG8	A0A1I9LRG2;A0A1I9LRG3;Q9LHG8	AT3G12400	AT3G12400.1	AT3G12400	NaN	NaN	NaN	NaN	NaN	NaN	NaN	NaN	NaN	18.0066	18.3692	NaN	NaN	NaN	18.841	18.6331	18.3045	18.8816	ELC	anatomical structure morphogenesis;cell division;cell morphogenesis;cell morphogenesis involved in differentiation;cellular component morphogenesis;cellular component organization;cellular component organization or biogenesis;cellular developmental process;cellular macromolecule metabolic process;cellular metabolic process;cellular process;cellular protein metabolic process;developmental process;…	binding;protein binding;small conjugating protein binding;ubiquitin binding	cell part;cytoplasmic part;early endosome;endosomal part;endosome;ESCRT I complex;intracellular membrane-bounded organelle;intracellular organelle;intracellular organelle part;intracellular part;late endosome;macromolecular complex;membrane part;membrane-bounded organelle;organelle;organelle part;protein complex	Endocytosis	Protein ELC	Symbols: ELC, ATELC | ELC;ubiquitin binding | chr3:3944296-3945851 REVERSE	nucleus	N	35.2	not assigned.unknown	35	35	4	4	4	15.7	15.7	15.7	44.48	0	19.084	69030000	13
A0A1I9LRI3;Q9LTL0	A0A1I9LRI3;Q9LTL0	AT3G26290	AT3G26290.1	AT3G26290	NaN	NaN	NaN	NaN	NaN	NaN	NaN	NaN	NaN	NaN	NaN	NaN	NaN	NaN	NaN	18.3818	18.3195	18.9444	CYP71B26		binding;catalytic activity;cation binding;heme binding;ion binding;iron ion binding;metal ion binding;monooxygenase activity;oxidoreductase activity;oxidoreductase activity, acting on paired donors, with incorporation or reduction of molecular oxygen;oxidoreductase activity, acting on paired donors, with incorporation or reduction of molecular oxygen, NADH or NADPH as one donor, and incorporation…	cell part;integral to membrane;intrinsic to membrane;membrane;membrane part	Aminobenzoate degradation;Bisphenol degradation;Limonene and pinene degradation;Polycyclic aromatic hydrocarbon degradation;Stilbenoid, diarylheptanoid and gingerol biosynthesis	Cytochrome P450 71B26	electron carrier/ heme binding / iron ion binding / monooxygenase/ oxygen binding | chr3:9632682-9634470 REVERSE;Symbols: CYP71B26 | CYP71B26	endoplasmic reticulum	ER	26.1	misc.cytochrome P450	26	26.1	5	5	5	13.6	13.6	13.6	58.588	0	23.578	45912000	9
A0A1I9LRK4;Q93ZC9;Q9LY82	A0A1I9LRK4;Q93ZC9	AT3G01640	AT3G01640.1	AT3G01640	NaN	NaN	NaN	NaN	NaN	NaN	18.8077	20.7839	21.5066	19.0933	19.2023	19.7768	19.4195	19.7368	19.2271	NaN	NaN	NaN	GLCAK1	alcohol metabolic process;anatomical structure development;carbohydrate metabolic process;cell wall biogenesis;cell wall organization or biogenesis;cellular carbohydrate metabolic process;cellular cell wall organization or biogenesis;cellular component biogenesis;cellular component biogenesis at cellular level;cellular component organization or biogenesis;cellular component organization or biogen…	adenyl nucleotide binding;adenyl ribonucleotide binding;ATP binding;binding;catalytic activity;cation binding;glucuronokinase activity;ion binding;kinase activity;metal ion binding;nucleic acid binding;nucleotide binding;phosphotransferase activity, alcohol group as acceptor;poly(U) RNA binding;poly-pyrimidine tract binding;purine nucleotide binding;purine ribonucleoside triphosphate binding;puri…	cell part;cytoplasmic part;cytosol;intracellular part		Glucuronokinase 1	GHMP kinase family protein | chr3:239381-241443 FORWARD	cytosol	C	10.1.30.3	cell wall.precursor synthesis.sugar kinases.glucuronic acid kinase	10	10.1	6	6	6	19.3	19.3	19.3	42.093	0	23.315	136750000	21
A0A1I9LRM7;Q9LJ47	A0A1I9LRM7;Q9LJ47	AT3G29970	AT3G29970.1	AT3G29970	NaN	NaN	NaN	NaN	NaN	NaN	NaN	NaN	NaN	NaN	16.9528	17.323	NaN	17.499	NaN	19.2624	20.8533	21.5655	At3g29970						germination protein-related | chr3:11745211-11746570 FORWARD	extracellular	EX	33.99	development.unspecified	33	33.99	4	4	4	43.1	43.1	43.1	8.6518	0	12.844	218610000	17
A0A1I9LS34;Q94JQ4	A0A1I9LS34;Q94JQ4	AT3G20390	AT3G20390.1	AT3G20390	NaN	NaN	NaN	NaN	NaN	NaN	18.2655	NaN	17.1668	17.7588	18.4177	19.0964	18.146	18.4733	17.9961	NaN	NaN	NaN	RIDA	amine biosynthetic process;amine metabolic process;biosynthetic process;branched chain family amino acid biosynthetic process;branched chain family amino acid metabolic process;carboxylic acid biosynthetic process;carboxylic acid metabolic process;cellular amine metabolic process;cellular amino acid biosynthetic process;cellular amino acid metabolic process;cellular biosynthetic process;cellular …	catalytic activity;deaminase activity;hydrolase activity	cell part;chloroplast;chloroplast envelope;chloroplast part;chloroplast stroma;cytoplasmic part;envelope;intracellular membrane-bounded organelle;intracellular organelle;intracellular organelle part;intracellular part;membrane-bounded organelle;mitochondrion;organelle;organelle envelope;organelle part;plastid;plastid envelope;plastid part;plastid stroma;thylakoid;vacuole		Reactive Intermediate Deaminase A, chloroplastic	endoribonuclease L-PSP family protein | chr3:7109949-7111824 REVERSE	plastid	P	27.1.19	RNA.processing.ribonucleases	27	27.1	3	3	3	14.5	14.5	14.5	27.8	0	11.713	46777000	14
A0A1I9LS84;Q8H1F1	A0A1I9LS84;Q8H1F1	AT3G15160	AT3G15160.1	AT3G15160	NaN	NaN	NaN	NaN	NaN	NaN	NaN	NaN	NaN	NaN	18.0268	NaN	NaN	NaN	NaN	18.6469	18.4286	18.7988	At3g15160						unknown protein | chr3:5104367-5108473 FORWARD	cytosol	C	35.2	not assigned.unknown	35	35	5	5	5	13.3	13.3	13.3	57.597	0	9.8055	60106000	6
F4JD88;A0A1I9LSC2;A0A1I9LSB9;A0A1I9LSC0	F4JD88;A0A1I9LSC2;A0A1I9LSB9;A0A1I9LSC0	AT3G07030	AT3G07030.1	AT3G07030	NaN	NaN	NaN	NaN	NaN	NaN	19.0282	NaN	NaN	19.0707	19.3784	18.9072	NaN	NaN	18.9057	19.7712	19.3846	19.7111	At3g07030		binding;nucleic acid binding	cell part;cytoplasmic part;cytosol;intracellular part			nucleic acid binding | chr3:2223001-2225254 REVERSE	nucleus	N	35.2	not assigned.unknown	35	35	7	7	7	22.2	22.2	22.2	42.501	0	29.451	147740000	23
A0A1I9LSC3;Q9LSU4;O64628	A0A1I9LSC3;Q9LSU4;O64628	AT2G18990;AT3G25580	AT2G18990.1;AT3G25580.1	AT2G18990	NaN	NaN	NaN	NaN	NaN	NaN	20.1618	NaN	NaN	18.7706	19.1411	19.1548	NaN	NaN	18.7333	17.7014	17.3359	17.4969	At3g25580	biological regulation;cell redox homeostasis;cellular homeostasis;cellular process;homeostatic process;regulation of biological process;regulation of biological quality;regulation of cellular process				Thioredoxin domain-containing protein 9 homolog	Symbols: TXND9 | TXND9 (THIOREDOXIN DOMAIN-CONTAINING PROTEIN 9 HOMOLOG) | chr2:8238691-8240002 REVERSE;thioredoxin-related | chr3:9292485-9294347 FORWARD	nucleus	N	21.1;35.2	not assigned.unknown;redox.thioredoxin	21;35	21.1;35	4	4	4	21	21	21	23.918	0	9.0204	71127000	17
A0A1I9LSH2;Q9LZQ4	A0A1I9LSH2;Q9LZQ4	AT3G62360	AT3G62360.1	AT3G62360	NaN	NaN	NaN	NaN	NaN	NaN	24.1665	24.5074	24.3171	25.0084	24.5446	24.4569	22.4764	23.3753	24.9086	25.6552	25.8346	25.5931	T12C14_60			cell part;cell wall;cytoplasmic part;endoplasmic reticulum;external encapsulating structure;Golgi apparatus;intracellular membrane-bounded organelle;intracellular organelle;intracellular organelle part;intracellular part;membrane;membrane-bounded organelle;organelle;organelle membrane;organelle part;plant-type cell wall;vacuolar membrane;vacuolar part			carbohydrate binding | chr3:23072786-23080563 REVERSE	endoplasmic reticulum	ER	35.2	not assigned.unknown	35	35	37	37	37	37.8	37.8	37.8	129.47	0	323.31	9289900000	366
A0A1I9LSK4;A0A1I9LSK5;A0A1I9LSK3;Q9SRU2	A0A1I9LSK4;A0A1I9LSK5;A0A1I9LSK3;Q9SRU2	AT3G02260	AT3G02260.1	AT3G02260	NaN	NaN	NaN	NaN	NaN	NaN	20.363	22.0034	22.5291	20.4896	20.3258	20.2795	19.4668	21.6772	20.25	21.8998	21.5893	21.4525	BIG	anatomical structure development;anatomical structure formation involved in morphogenesis;anatomical structure morphogenesis;auxin mediated signaling pathway;auxin polar transport;auxin transport;biological regulation;cell growth;cell morphogenesis;cellular component morphogenesis;cellular component organization;cellular component organization or biogenesis;cellular developmental process;cellular…	binding;cation binding;ion binding;metal ion binding;transition metal ion binding;zinc ion binding	cell junction;cell part;cell-cell junction;cytoplasmic part;cytosol;integral to membrane;intracellular part;intrinsic to membrane;membrane;membrane part;plasmodesma		Auxin transport protein BIG	binding / ubiquitin-protein ligase/ zinc ion binding | chr3:430984-448489 REVERSE;Symbols: BIG, DOC1, TIR3, UMB1, ASA1, LPR1, CRM1 | BIG (BIG)	nucleus	N	17.2.2	hormone metabolism.auxin.signal transduction	17	17.2	55	55	55	13	13	13	565.6	0	145.66	699620000	99
A0A1I9LST4;Q9LDF5	A0A1I9LST4;Q9LDF5	AT3G15290	AT3G15290.1	AT3G15290	NaN	NaN	NaN	NaN	NaN	NaN	NaN	NaN	NaN	19.7303	19.4101	NaN	18.1116	NaN	NaN	18.5173	19.2603	19.0545	At3g15290	carboxylic acid metabolic process;cellular ketone metabolic process;cellular lipid metabolic process;cellular metabolic process;cellular process;fatty acid metabolic process;lipid metabolic process;metabolic process;monocarboxylic acid metabolic process;organic acid metabolic process;oxoacid metabolic process;primary metabolic process;small molecule metabolic process	3-hydroxyacyl-CoA dehydrogenase activity;binding;catalytic activity;coenzyme binding;cofactor binding;NAD binding;NAD+ binding;nucleotide binding;oxidoreductase activity;oxidoreductase activity, acting on CH-OH group of donors;oxidoreductase activity, acting on the CH-OH group of donors, NAD or NADP as acceptor	cell part;cytoplasmic part;intracellular membrane-bounded organelle;intracellular organelle;intracellular part;membrane-bounded organelle;microbody;organelle;peroxisome	Benzoate degradation;Butanoate metabolism		3-hydroxybutyryl-CoA dehydrogenase, putative | chr3:5144997-5146856 FORWARD	peroxisome	PX	24.3	Biodegradation of Xenobiotics.3-hydroxybutyryl-CoA dehydrogenase	24	24.3	3	3	3	14.9	14.9	14.9	25.781	0	5.2145	117690000	14
Q6NLZ1;A0A1I9LSZ8	Q6NLZ1;A0A1I9LSZ8	AT3G07195	AT3G07195.1	AT3G07195	NaN	NaN	NaN	NaN	NaN	NaN	NaN	NaN	NaN	18.1456	NaN	17.5746	NaN	NaN	NaN	19.9572	18.6912	18.5557	At3g07195						proline-rich family protein | chr3:2288892-2290505 FORWARD	nucleus	N	35.1	not assigned.no ontology	35	35	5	5	5	32.4	32.4	32.4	24.013	0	14.243	86888000	3
A0A1I9LT03;A0A1I9LT02;Q9M9P3	A0A1I9LT03;A0A1I9LT02;Q9M9P3	AT3G03250	AT3G03250.1	AT3G03250	NaN	NaN	NaN	NaN	20.6707	NaN	23.6297	24.2424	24.2073	22.8732	23.0237	23.5094	23.7936	24.3385	22.9362	22.0236	22.105	21.992		alcohol metabolic process;callose deposition in cell wall;callose localization;carbohydrate metabolic process;cell communication;cell wall modification;cell wall organization;cell wall organization or biogenesis;cell wall thickening;cellular carbohydrate metabolic process;cellular component organization or biogenesis;cellular localization;cellular macromolecule localization;cellular metabolic pro…	catalytic activity;nucleotidyltransferase activity;transferase activity;transferase activity, transferring phosphorus-containing groups;uridylyltransferase activity;UTP:glucose-1-phosphate uridylyltransferase activity;UTP-monosaccharide-1-phosphate uridylyltransferase activity	cell part;cell projection;cytoplasmic part;cytosol;intracellular part;membrane;plasma membrane;pollen tube	Amino sugar and nucleotide sugar metabolism;Galactose metabolism;Pentose and glucuronate interconversions;Starch and sucrose metabolism	Probable UTP--glucose-1-phosphate uridylyltransferase 2	Symbols: UGP | UGP (UDP-glucose pyrophosphorylase);UTP:glucose-1-phosphate uridylyltransferase/ nucleotidyltransferase | chr3:749390-754159 REVERSE	cytosol	C	4.1.1	glycolysis.cytosolic branch.UGPase	4	4.1	24	24	13	57.2	57.2	31.5	51.115	0	139.82	2189100000	211
A0A1I9LT21;Q9LZT4;Q9SVE5	A0A1I9LT21;Q9LZT4	AT3G45970	AT3G45970.1	AT3G45970	NaN	NaN	NaN	NaN	NaN	NaN	19.6576	19.9538	20.8885	19.2816	19.9003	20.1976	NaN	NaN	19.7373	NaN	NaN	NaN	EXLA1			cell junction;cell part;cell wall;cell-cell junction;cytoplasmic part;external encapsulating structure;extracellular region;Golgi apparatus;integral to membrane;intracellular membrane-bounded organelle;intracellular organelle;intracellular part;intrinsic to membrane;membrane part;membrane-bounded organelle;organelle;plant-type cell wall;plasmodesma		Expansin-like A1	Symbols: ATEXLA1, EXPL1, ATEXPL1, ATHEXP BETA 2.1 | ATEXLA1 (ARABIDOPSIS THALIANA EXPANSIN-LIKE A1) | chr3:16896166-16897308 FORWARD	extracellular	EX	10.7	cell wall.modification	10	10.7	5	5	5	21	21	21	25.925	0	12.79	131270000	16
A0A1I9LTK3;Q8L828;F4J1E5	A0A1I9LTK3;Q8L828;F4J1E5	AT3G15980	AT3G15980.1;AT3G15980.5	AT3G15980	20.524	NaN	NaN	NaN	20.6935	NaN	23.0072	24.446	24.6907	23.434	23.2355	23.4108	23.2545	24.5476	23.2968	23.2421	23.2614	23.2035	At3g15980	cellular process;establishment of localization;establishment of localization in cell;establishment of protein localization;intracellular protein transport;intracellular transport;protein transport;transport;vesicle-mediated transport	structural molecule activity	cell part;coated vesicle membrane;COPI coated vesicle membrane;cytoplasmic part;cytoplasmic vesicle membrane;cytoplasmic vesicle part;Golgi apparatus part;Golgi membrane;Golgi-associated vesicle membrane;intracellular organelle part;intracellular part;macromolecular complex;membrane;membrane coat;membrane part;organelle membrane;organelle part;protein complex;vesicle membrane		Coatomer subunit beta'-3	coatomer protein complex, subunit beta 2 (beta prime), putative | chr3:5411837-5418445 REVERSE	cytosol	C	31.4	cell.vesicle transport	31	31.4	26	26	10	33	33	16.1	103.11	0	138.21	3410700000	224
A0A1I9LTL9;A0A1I9LTL7;Q0WR25;F4JB30;A0A1I9LTL8	A0A1I9LTL9;A0A1I9LTL7;Q0WR25;F4JB30;A0A1I9LTL8	AT3G13060	AT3G13060.1;AT3G13060.2	AT3G13060	NaN	NaN	NaN	NaN	NaN	NaN	19.4244	NaN	18.1262	20.0405	20.1816	19.9734	19.4747	20.1143	21.1658	21.3589	21.0867	21.0687	ECT5			cell part;cytoplasmic part;cytosol;intracellular part			Bacteria - 8;BEST Arabidopsis thaliana protein match is: ECT2;CONTAINS InterPro DOMAIN/s: YT521-B-like protein (InterPro:IPR007275);EXPRESSED DURING: 15 growth stages;EXPRESSED IN: 24 plant structures;FUNCTIONS IN: molecular_function unknown;Fungi - 103;Has 1007 Blast hits to 965 proteins in 147 species: Archae - 0;INVOLVED IN: biological_process unknown;LOCATED IN: cellular_component unknown;Met…	nucleus	N	35.2	not assigned.unknown	35	35	14	14	11	33.5	33.5	30.1	67.136	0	88.141	435990000	52
A0A1I9LTQ6;Q9SS38;Q94BZ7	A0A1I9LTQ6;Q9SS38;Q94BZ7	AT5G04130	AT5G04130.1	AT5G04130	NaN	NaN	NaN	NaN	NaN	NaN	NaN	18.2403	18.5633	18.1659	18.1407	17.9157	18.1939	18.7171	NaN	18.4678	18.78	18.3099	GYRBC;GYRBM	cellular macromolecule metabolic process;cellular metabolic process;cellular nitrogen compound metabolic process;cellular process;chromosome segregation;DNA conformation change;DNA duplex unwinding;DNA geometric change;DNA metabolic process;DNA topological change;DNA unwinding involved in replication;macromolecule metabolic process;metabolic process;nitrogen compound metabolic process;nucleic aci…	adenyl nucleotide binding;adenyl ribonucleotide binding;ATP binding;ATPase activity;ATPase activity, coupled;binding;catalytic activity;DNA binding;DNA topoisomerase (ATP-hydrolyzing) activity;DNA topoisomerase activity;DNA-dependent ATPase activity;hydrolase activity;hydrolase activity, acting on acid anhydrides;hydrolase activity, acting on acid anhydrides, in phosphorus-containing anhydrides;i…	cell part;chloroplast;chromosome;cytoplasmic part;DNA topoisomerase complex (ATP-hydrolyzing);intracellular membrane-bounded organelle;intracellular non-membrane-bounded organelle;intracellular organelle;intracellular part;macromolecular complex;membrane-bounded organelle;mitochondrion;non-membrane-bounded organelle;nucleoid;organelle;plastid;protein complex		DNA gyrase subunit B, chloroplastic;DNA gyrase subunit B, mitochondrial""""	DNA topoisomerase, ATP-hydrolyzing, putative / DNA topoisomerase II, putative / DNA gyrase, putative | chr5:1121828-1128091 REVERSE	mitochondrion	M	28.1	DNA.synthesis/chromatin structure	28	28.1	7	7	7	11.1	11.1	11.1	82.082	0	13.91	71051000	12
A0A1I9LTR7;Q93VV9	A0A1I9LTR7;Q93VV9	AT3G59280	AT3G59280.1	AT3G59280	NaN	NaN	NaN	NaN	NaN	NaN	17.966	NaN	NaN	18.9648	18.9127	18.5089	NaN	NaN	NaN	18.6761	19.1152	18.3588	TXR1	cellular process;establishment of localization;establishment of localization in cell;establishment of protein localization;establishment of protein localization in mitochondrion;establishment of protein localization to organelle;intracellular protein transmembrane transport;intracellular protein transport;intracellular transport;mitochondrial transport;protein import;protein import into mitochond…		cell part;cytoplasmic part;intracellular membrane-bounded organelle;intracellular organelle;intracellular organelle part;intracellular part;macromolecular complex;membrane part;membrane-bounded organelle;mitochondrial inner membrane presequence translocase complex;mitochondrial membrane part;mitochondrial part;mitochondrion;organelle;organelle part;protein complex			Symbols: TXR1 | TXR1 (THAXTOMIN A RESISTANT 1) | chr3:21908913-21910722 REVERSE	mitochondrion	M	34.99	transport.misc	34	34.99	3	3	3	25.4	25.4	25.4	12.577	0	16.793	78712000	10
F4ICC1;Q8VYU5;A0A1P8AM27;F4ICB9;F4ICC0;A0A1P8AM23	F4ICC1;Q8VYU5;A0A1P8AM27;F4ICB9;F4ICC0;A0A1P8AM23	AT1G18700	AT1G18700.1;AT1G18700.2;AT1G18700.3;AT1G18700.4	AT1G18700	NaN	NaN	NaN	NaN	NaN	NaN	NaN	NaN	NaN	17.9313	17.6272	17.8137	NaN	NaN	17.6313	18.4442	18.7875	18.25	At1g18700						DNAJ heat shock N-terminal domain-containing protein | chr1:6437531-6444076 FORWARD	endoplasmic reticulum	ER	20.2.1	stress.abiotic.heat	20	20.2	5	5	5	8.3	8.3	8.3	78.586	0	15.856	63430000	12
A0A1P8AMB5;C0Z2X8;A8MQE0;A0A1P8AMB3;F4HS63;Q944I4	A0A1P8AMB5;C0Z2X8;A8MQE0;A0A1P8AMB3;F4HS63;Q944I4	AT1G80380	AT1G80380.2;AT1G80380.3;AT1G80380.4	AT1G80380	NaN	NaN	NaN	NaN	NaN	NaN	NaN	NaN	NaN	17.829	18.3924	NaN	18.5549	NaN	18.0457	18.3357	18.3326	18.8137	At1g80380;GLYK	biosynthetic process;cellular biosynthetic process;cellular metabolic compound salvage;cellular metabolic process;cellular process;metabolic process;oxidative photosynthetic carbon pathway;photorespiration	adenyl nucleotide binding;adenyl ribonucleotide binding;ATP binding;binding;catalytic activity;glycerate kinase activity;kinase activity;nucleotide binding;phosphotransferase activity, alcohol group as acceptor;purine nucleotide binding;purine ribonucleoside triphosphate binding"""";purine ribonucleotide binding;ribonucleotide binding;transferase activity;transferase activity, transferring phosph…	cell part;chloroplast;chloroplast envelope;chloroplast part;chloroplast stroma;cytoplasmic part;envelope;intracellular membrane-bounded organelle;intracellular organelle;intracellular organelle part;intracellular part;membrane-bounded organelle;organelle;organelle envelope;organelle part;plastid;plastid envelope;plastid part;plastid stroma		D-glycerate 3-kinase, chloroplastic	phosphoribulokinase/uridine kinase-related | chr1:30217219-30220004 FORWARD	plastid	P	1.2.7	PS.photorespiration.glycerate kinase	1	1.2	4	4	4	11.5	11.5	11.5	36.341	0	7.2934	73059000	10
Q9FXB8;A0A1P8AME8	Q9FXB8;A0A1P8AME8	AT1G56680	AT1G56680.1	AT1G56680	NaN	NaN	NaN	NaN	NaN	NaN	18.6891	20.5336	18.8109	NaN	19.1366	18.3936	19.5229	20.1696	18.9441	NaN	NaN	NaN	F25P12.88	amine metabolic process;aminoglycan catabolic process;aminoglycan metabolic process;carbohydrate catabolic process;carbohydrate metabolic process;catabolic process;cell wall macromolecule catabolic process;cell wall macromolecule metabolic process;chitin catabolic process;chitin metabolic process;macromolecule catabolic process;macromolecule metabolic process;metabolic process;nitrogen compound m…	binding;carbohydrate binding;catalytic activity;chitin binding;chitinase activity;hydrolase activity;hydrolase activity, acting on glycosyl bonds;hydrolase activity, hydrolyzing O-glycosyl compounds;pattern binding;polysaccharide binding				glycoside hydrolase family 19 protein | chr1:21250338-21251417 REVERSE	extracellular	EX	20.1	stress.biotic	20	20.1	7	7	7	20	20	20	31.183	0	13.909	166750000	14
A0A1P8AMT5;Q84TK0;B3H520;A0A1P8AST6;A0A1P8ASP1;Q9SRY6	A0A1P8AMT5;Q84TK0;B3H520	AT1G02950	AT1G02950.2;AT1G02950.4	AT1G02950	NaN	NaN	NaN	NaN	NaN	NaN	NaN	NaN	NaN	18.6416	18.0572	20.1559	NaN	NaN	18.8128	NaN	18.3268	NaN	GSTF4	catabolic process;cellular catabolic process;cellular metabolic process;cellular process;metabolic process;response to chemical stimulus;response to stimulus;response to toxin;secondary metabolic process;toxin catabolic process;toxin metabolic process	catalytic activity;glutathione transferase activity;transferase activity;transferase activity, transferring alkyl or aryl (other than methyl) groups	cell part;cytoplasm;cytoplasmic part;cytosol;intracellular part	Drug metabolism - cytochrome P450;Glutathione metabolism;Metabolism of xenobiotics by cytochrome P450	Glutathione S-transferase F4	glutathione transferase | chr1:665168-666452 REVERSE;Symbols: ATGSTF4, GST31 | ATGSTF4 (GLUTATHIONE S-TRANSFERASE F4)	cytosol	C	26.9	misc.glutathione S transferases	26	26.9	6	6	6	24.7	24.7	24.7	30.028	0	8.6075	70217000	11
A0A1P8AMT9;Q9LQ81;A0A1P8B506;Q570Y6	A0A1P8AMT9;Q9LQ81;A0A1P8B506;Q570Y6	AT1G01750;AT4G00680	AT1G01750.1;AT4G00680.1	AT1G01750	NaN	NaN	NaN	NaN	NaN	NaN	NaN	NaN	NaN	18.4685	19.4047	19.3775	NaN	NaN	19.6225	18.066	18.2144	18.1174	ADF10;ADF8	actin cytoskeleton organization;actin filament depolymerization;actin filament organization;actin filament-based process;actin polymerization or depolymerization;cellular component disassembly;cellular component disassembly at cellular level;cellular component organization;cellular component organization at cellular level;cellular component organization or biogenesis;cellular component organizati…		actin cytoskeleton;cell part;cytoskeleton;intracellular non-membrane-bounded organelle;intracellular organelle;intracellular part;non-membrane-bounded organelle;organelle		Actin-depolymerizing factor 10;Actin-depolymerizing factor 8	actin binding | chr1:275366-276310 FORWARD;actin binding | chr4:279596-280699 REVERSE;Symbols: ADF11 | ADF11 (ACTIN DEPOLYMERIZING FACTOR 11);Symbols: ADF8 | ADF8 (ACTIN DEPOLYMERIZING FACTOR 8)	cytosol	C	31.1	cell.organisation	31	31.1	4	4	4	27.6	27.6	27.6	16.886	0	11.546	95756000	18
A0A1P8ANE5;C0LGH4;F4I3K4;F4I6W7;B4F7N6	A0A1P8ANE5;C0LGH4;F4I3K4	AT1G56145	AT1G56145.1;AT1G56145.2	AT1G56145	NaN	NaN	NaN	NaN	NaN	NaN	20.7057	21.4937	21.5554	21.1139	20.7658	21.0765	20.7202	20.6719	21.4683	21.4015	21.433	21.5731	At1g56145;LRR-RLK		adenyl nucleotide binding;adenyl ribonucleotide binding;ATP binding;binding;catalytic activity;kinase activity;nucleotide binding;phosphotransferase activity, alcohol group as acceptor;protein kinase activity;purine nucleotide binding;purine ribonucleoside triphosphate binding;purine ribonucleotide binding;ribonucleotide binding;transferase activity;transferase activity, transferring phosphorus-c…	cell part;integral to membrane;intrinsic to membrane;membrane part			leucine-rich repeat family protein / protein kinase family protein | chr1:21008093-21014012 REVERSE	plasma membrane	PM	30.2.17	signalling.receptor kinases.DUF 26	30	30.2	18	15	14	25.4	22.8	21.9	100.34	0	50.76	929480000	59
A0A1P8ANQ3;Q8LDR3	A0A1P8ANQ3;Q8LDR3	AT1G26940	AT1G26940.1	AT1G26940	NaN	NaN	NaN	NaN	NaN	NaN	19.5929	19.354	19.8148	20.366	20.2871	19.8999	NaN	19.2813	20.4984	20.5626	20.3926	19.9875	CYP23	cellular macromolecule metabolic process;cellular metabolic process;cellular process;cellular protein metabolic process;macromolecule metabolic process;macromolecule modification;metabolic process;peptidyl-amino acid modification;peptidyl-proline modification;primary metabolic process;protein folding;protein metabolic process;protein modification process;protein peptidyl-prolyl isomerization	binding;catalytic activity;cis-trans isomerase activity;isomerase activity;peptide binding;peptidyl-prolyl cis-trans isomerase activity	cell part;cytoplasmic part;endoplasmic reticulum;endosome;Golgi apparatus;Golgi apparatus part;intracellular membrane-bounded organelle;intracellular organelle;intracellular organelle part;intracellular part;membrane-bounded organelle;organelle;organelle part;trans-Golgi network		Peptidyl-prolyl cis-trans isomerase CYP23	peptidyl-prolyl cis-trans isomerase cyclophilin-type family protein | chr1:9343126-9345145 FORWARD	extracellular	EX	31.3.1	cell.cycle.peptidylprolyl isomerase	31	31.3	7	7	7	44.6	44.6	44.6	22.298	0	55.677	301300000	38
A0A1P8AP07;Q8RWL2	A0A1P8AP07;Q8RWL2				NaN	NaN	NaN	NaN	NaN	NaN	19.3297	NaN	NaN	19.9787	19.6378	18.9267	NaN	NaN	19.6123	19.8109	19.5067	19.9203	CPK29		adenyl nucleotide binding;adenyl ribonucleotide binding;ATP binding;binding;calcium ion binding;catalytic activity;cation binding;ion binding;kinase activity;metal ion binding;nucleotide binding;phosphotransferase activity, alcohol group as acceptor;protein kinase activity;protein serine/threonine kinase activity;purine nucleotide binding;purine ribonucleoside triphosphate binding;purine ribonucl…	cell part;membrane		Calcium-dependent protein kinase 29								9	9	9	25.5	25.5	25.5	57.578	0	37.782	196930000	30
A0A1P8API2;Q9S7T8;Q9M1T7	A0A1P8API2;Q9S7T8	AT1G47710	AT1G47710.1	AT1G47710	NaN	NaN	NaN	NaN	NaN	NaN	NaN	19.234	19.1548	18.5621	19.2617	NaN	NaN	18.9331	18.4534	19.6484	19.1715	19.8843		biological regulation;negative regulation of catalytic activity;negative regulation of endopeptidase activity;negative regulation of hydrolase activity;negative regulation of molecular function;negative regulation of peptidase activity;regulation of biological process;regulation of catalytic activity;regulation of endopeptidase activity;regulation of hydrolase activity;regulation of metabolic pro…	cysteine-type endopeptidase inhibitor activity;endopeptidase inhibitor activity;endopeptidase regulator activity;enzyme inhibitor activity;enzyme regulator activity;peptidase inhibitor activity;peptidase regulator activity;serine-type endopeptidase inhibitor activity	apoplast;extracellular region;extracellular region part;extracellular space		Serpin-ZX	serpin, putative / serine protease inhibitor, putative | chr1:17558209-17560269 FORWARD	cytosol	C	29.5.5	protein.degradation.serine protease	29	29.5.5	7	7	7	18.9	18.9	18.9	45.814	0	21.758	148670000	14
A0A1P8AQ08;F4HY33;A0A1P8APZ6;F4HY32	A0A1P8AQ08;F4HY33;A0A1P8APZ6;F4HY32	AT1G21630	AT1G21630.1;AT1G21630.2	AT1G21630	NaN	NaN	NaN	NaN	NaN	NaN	20.1226	19.9217	18.6075	21.7536	21.4965	20.2059	18.7169	19.6388	21.3835	23.0293	22.8607	22.9667	At1g21630		binding;calcium ion binding;cation binding;ion binding;metal ion binding				calcium-binding EF hand family protein | chr1:7581152-7588151 FORWARD	plasma membrane	PM	30.3	signalling.calcium	30	30.3	29	29	28	31	31	30.4	129.45	0	131.86	1073300000	85
A0A1P8AQH0;Q8L7R3	A0A1P8AQH0;Q8L7R3	AT1G80950	AT1G80950.1	AT1G80950	NaN	NaN	NaN	NaN	NaN	NaN	NaN	NaN	NaN	NaN	NaN	NaN	NaN	NaN	NaN	17.3984	17.3078	17.5775	LPEAT1	biosynthetic process;cellular biosynthetic process;cellular lipid metabolic process;cellular metabolic process;cellular process;lipid biosynthetic process;lipid metabolic process;metabolic process;organophosphate metabolic process;phospholipid biosynthetic process;phospholipid metabolic process;primary metabolic process	catalytic activity;plasmalogen synthase activity;transferase activity;transferase activity, transferring acyl groups;transferase activity, transferring acyl groups other than amino-acyl groups	cell part;cytoplasmic part;endoplasmic reticulum;endoplasmic reticulum membrane;endoplasmic reticulum part;integral to membrane;intracellular membrane-bounded organelle;intracellular organelle;intracellular organelle part;intracellular part;intrinsic to membrane;membrane;membrane part;membrane-bounded organelle;nucleus;organelle;organelle membrane;organelle part	Ether lipid metabolism;Glycerophospholipid metabolism	Lysophospholipid acyltransferase LPEAT1	phospholipid/glycerol acyltransferase family protein | chr1:30412544-30415113 REVERSE	endoplasmic reticulum	ER	26.5	misc.acyl transferases	26	26.5	3	3	3	9.5	9.5	9.5	43.678	0	8.4125	20208000	5
A0A1P8AQI9;F4I982;F4I983	A0A1P8AQI9;F4I982;F4I983	AT1G24300	AT1G24300.1;AT1G24300.2	AT1G24300	NaN	NaN	NaN	NaN	NaN	NaN	NaN	NaN	NaN	18.8108	18.4003	18.753	NaN	NaN	19.6079	19.0981	19.3484	19.5752	At1g24300			cell part;chloroplast;cytoplasmic part;intracellular membrane-bounded organelle;intracellular organelle;intracellular part;membrane-bounded organelle;organelle;plastid			Bacteria - 738;BEST Arabidopsis thaliana protein match is: GYF domain-containing protein (TAIR:AT1G27430.1);CONTAINS InterPro DOMAIN/s: GYF (InterPro:IPR003169);EXPRESSED IN: cultured cell;Fungi - 1952;Has 21766 Blast hits to 10819 proteins in 514 species: Archae - 0;LOCATED IN: chloroplast;Metazoa - 8216;Other Eukaryotes - 9701 (source: NCBI BLink). | chr1:8614365-8620420 REVERSE;Plants - 1070;V…	cytosol	C	35.1	not assigned.no ontology	35	35	11	11	5	10.3	10.3	4.2	150.12	0	27.726	116550000	15
A0A1P8AQR5;Q2V4L8;Q9C9H5	A0A1P8AQR5;Q2V4L8	AT1G22880	AT1G22880.1	AT1G22880	NaN	NaN	NaN	NaN	NaN	NaN	19.4254	NaN	NaN	19.264	18.9784	19.5868	NaN	NaN	19.0177	19.4297	NaN	NaN	CEL5	carbohydrate catabolic process;carbohydrate metabolic process;catabolic process;cell wall organization;cell wall organization or biogenesis;cellular component organization or biogenesis;cellulose catabolic process;cellulose metabolic process;glucan catabolic process;glucan metabolic process;macromolecule catabolic process;macromolecule metabolic process;metabolic process;polysaccharide catabolic …	catalytic activity;cellulase activity;hydrolase activity;hydrolase activity, acting on glycosyl bonds;hydrolase activity, hydrolyzing O-glycosyl compounds	cell part;cell wall;cytoplasmic part;external encapsulating structure;extracellular region;Golgi apparatus;intracellular membrane-bounded organelle;intracellular organelle;intracellular part;membrane;membrane-bounded organelle;organelle;plant-type cell wall;plasma membrane		Endoglucanase 3	catalytic/ hydrolase, hydrolyzing O-glycosyl compounds | chr1:8095502-8097709 FORWARD;Symbols: ATGH9B4, ATCEL5, CEL5 | CEL5 (CELLULASE 5)	extracellular	EX	10.6.1	cell wall.degradation.cellulases and beta -1,4-glucanases	10	10.6	8	8	7	25.5	25.5	23.1	37.544	0	14.971	97671000	18
A0A1P8AR36;Q8GWI7	A0A1P8AR36;Q8GWI7	AT1G52070	AT1G52070.1	AT1G52070	NaN	NaN	NaN	NaN	NaN	NaN	24.7899	22.5078	23.4731	24.4029	24.1919	24.041	21.3886	21.5201	22.9179	23.6965	22.3992	21.0194	JAL10		binding;carbohydrate binding			Jacalin-related lectin 10	jacalin lectin family protein | chr1:19364888-19366924 REVERSE	extracellular	EX	17.7.3	hormone metabolism.jasmonate.induced-regulated-responsive-activated	17	17.7	12	12	9	40.3	40.3	31	32.692	0	94.111	2524800000	124
F4HVV7;A0A1P8ARB7;F4HVV6;REV__A0A1I9LQ10;REV__A0A1I9LQ09;REV__F4JCM5;REV__F4JCM6;REV__F4JCM7	F4HVV7;A0A1P8ARB7;F4HVV6	AT1G02080	AT1G02080.1;AT1G02080.2	AT1G02080	NaN	NaN	NaN	NaN	NaN	NaN	20.0375	21.9387	21.9412	20.741	20.833	20.5302	20.0962	21.6407	20.695	21.3771	20.9562	21.2314	At1g02080				RNA degradation		transcriptional regulator-related | chr1:373501-386847 FORWARD	cytosol	C	27.3.67	RNA.regulation of transcription.putative transcription regulator	27	27.3	37	37	37	18.3	18.3	18.3	263.76	0	145.12	597330000	100
A0A1P8ARS7;O04450	A0A1P8ARS7;O04450	AT1G24510	AT1G24510.1;AT1G24510.2	AT1G24510	NaN	17.8192	NaN	NaN	NaN	NaN	23.178	23.8699	24.5054	23.199	23.612	23.3008	24.2605	24.4862	23.779	23.3254	23.4974	23.5793	CCT5	cellular macromolecule metabolic process;cellular metabolic process;cellular process;cellular protein metabolic process;macromolecule metabolic process;metabolic process;primary metabolic process;protein folding;protein metabolic process	adenyl nucleotide binding;adenyl ribonucleotide binding;ATP binding;binding;nucleotide binding;purine nucleotide binding;purine ribonucleoside triphosphate binding;purine ribonucleotide binding;ribonucleotide binding	cell junction;cell part;cell-cell junction;cytoplasmic part;cytosol;intracellular part;membrane;plasma membrane;plasmodesma		T-complex protein 1 subunit epsilon	T-complex protein 1 epsilon subunit, putative / TCP-1-epsilon, putative / chaperonin, putative | chr1:8685271-8688227 REVERSE	cytosol	C	29.4	protein.postranslational modification	29	29.4	22	22	22	35.1	35.1	35.1	53.757	0	111.69	3355300000	195
A0A1P8ART2;Q0WN54	A0A1P8ART2;Q0WN54	AT1G80030	AT1G80030.1;AT1G80030.2;AT1G80030.3	AT1G80030	NaN	NaN	NaN	NaN	NaN	NaN	NaN	NaN	NaN	16.5979	NaN	16.4908	NaN	NaN	NaN	17.8238	17.2601	17.89	At1g80030	cellular macromolecule metabolic process;cellular metabolic process;cellular process;cellular protein metabolic process;macromolecule metabolic process;metabolic process;primary metabolic process;protein folding;protein metabolic process;protein refolding;response to abiotic stimulus;response to heat;response to stimulus;response to stress;response to temperature stimulus	adenyl nucleotide binding;adenyl ribonucleotide binding;ATP binding;binding;cation binding;chaperone binding;ion binding;metal ion binding;nucleotide binding;protein binding;purine nucleotide binding;purine ribonucleoside triphosphate binding;purine ribonucleotide binding;ribonucleotide binding;unfolded protein binding	cell part;chloroplast;chloroplast envelope;chloroplast part;chloroplast thylakoid membrane;cytoplasmic part;envelope;intracellular membrane-bounded organelle;intracellular organelle;intracellular organelle part;intracellular part;membrane;membrane-bounded organelle;organelle;organelle envelope;organelle part;photosynthetic membrane;plastid;plastid envelope;plastid part;plastid thylakoid membrane;…			DNAJ heat shock protein, putative | chr1:30104966-30108966 REVERSE	plastid	P	20.2.1	stress.abiotic.heat	20	20.2	3	3	3	9.1	9.1	9.1	52.281	0	9.7858	30764000	7
A0A1P8ART3;P42749;A0A1P8BD13	A0A1P8ART3;P42749;A0A1P8BD13	AT1G63800	AT1G63800.1	AT1G63800	NaN	NaN	NaN	NaN	NaN	NaN	19.2078	20.4466	20.269	19.1664	18.5899	20.226	NaN	20.5247	19.199	NaN	18.4163	18.7398	UBC5	catabolic process;cellular catabolic process;cellular macromolecule catabolic process;cellular macromolecule metabolic process;cellular metabolic process;cellular process;cellular protein metabolic process;macromolecule catabolic process;macromolecule metabolic process;macromolecule modification;metabolic process;modification-dependent macromolecule catabolic process;modification-dependent protei…	acid-amino acid ligase activity;adenyl nucleotide binding;adenyl ribonucleotide binding;ATP binding;binding;catalytic activity;enzyme binding;ligase activity;ligase activity, forming carbon-nitrogen bonds;nucleotide binding;protein binding;purine nucleotide binding;purine ribonucleoside triphosphate binding;purine ribonucleotide binding;ribonucleotide binding;small conjugating protein ligase acti…	cell part;cytoplasmic part;cytosol;intracellular part	Ubiquitin mediated proteolysis	Ubiquitin-conjugating enzyme E2 5	Symbols: UBC5 | UBC5 (ubiquitin-conjugating enzyme 5);ubiquitin-protein ligase | chr1:23667616-23669080 REVERSE	cytosol	C	29.5.11.3	protein.degradation.ubiquitin.E2	29	29.5.11.3	3	3	1	18.2	18.2	5.9	19.387	0	9.8151	153940000	12
A0A1P8ARZ3;A0A1P8ARV9;A0A1P8ARW7;F4HYA7	A0A1P8ARZ3;A0A1P8ARV9;A0A1P8ARW7;F4HYA7	AT1G35220	AT1G35220.1	AT1G35220	NaN	NaN	NaN	NaN	NaN	NaN	NaN	NaN	NaN	18.5158	18.2547	NaN	NaN	NaN	18.637	18.6245	18.9035	18.8594	At1g35220						unknown protein | chr1:12908914-12914802 FORWARD	nucleus	N	35.2	not assigned.unknown	35	35	8	8	8	12.9	12.9	12.9	99.813	0	25.874	104190000	9
A0A1P8ARZ4;F4IAT3;A0A1P8ARY6;A0A1P8AS07;F4IAT2;A0A1P8AS05;A0A1P8ARZ0	A0A1P8ARZ4;F4IAT3;A0A1P8ARY6;A0A1P8AS07;F4IAT2;A0A1P8AS05;A0A1P8ARZ0	AT1G24706	AT1G24706.1;AT1G24706.2	AT1G24706	NaN	NaN	NaN	NaN	NaN	NaN	NaN	NaN	NaN	NaN	NaN	NaN	NaN	NaN	NaN	18.5332	19.1275	19.33	THO2	cellular macromolecule metabolic process;cellular metabolic process;cellular nitrogen compound metabolic process;cellular process;establishment of localization;establishment of RNA localization;macromolecule metabolic process;metabolic process;mRNA metabolic process;mRNA processing;mRNA transport;nitrogen compound metabolic process;nucleic acid metabolic process;nucleic acid transport;nucleobase-…	binding;catalytic activity;kinase activity;molecular transducer activity;nucleic acid binding;phosphotransferase activity, alcohol group as acceptor;phosphotransferase activity, nitrogenous group as acceptor;protein histidine kinase activity;protein kinase activity;RNA binding;signal transducer activity;transferase activity;transferase activity, transferring phosphorus-containing groups;two-compo…	cell part;intracellular organelle part;intracellular part;macromolecular complex;membrane;nuclear part;organelle part;protein complex;THO complex	RNA transport;Spliceosome	THO complex subunit 2	unknown protein | chr1:8741940-8755558 FORWARD	nucleus	N	35.2	not assigned.unknown	35	35	8	8	8	5.3	5.3	5.3	203.12	0	27.032	83518000	9
F4IB60;A0A1P8AS57	F4IB60;A0A1P8AS57	AT1G51790	AT1G51790.1	AT1G51790	NaN	NaN	NaN	NaN	NaN	NaN	NaN	18.0063	NaN	17.4925	17.5042	17.3623	NaN	17.8341	NaN	17.9749	17.8264	17.6591	At1g51790	biological regulation;cell surface receptor linked signaling pathway;cellular macromolecule metabolic process;cellular metabolic process;cellular process;cellular protein metabolic process;cellular response to chemical stimulus;cellular response to endogenous stimulus;cellular response to hormone stimulus;cellular response to organic substance;cellular response to stimulus;enzyme linked receptor …	adenyl nucleotide binding;adenyl ribonucleotide binding;ATP binding;binding;catalytic activity;enzyme binding;kinase activity;molecular transducer activity;nucleotide binding;peptide binding;peptide receptor activity;phosphotransferase activity, alcohol group as acceptor;protein binding;protein kinase activity;protein serine/threonine kinase activity;purine nucleotide binding;purine ribonucleosid…	cell junction;cell part;cell-cell junction;membrane;plasma membrane;plasmodesma			kinase | chr1:19206711-19211417 REVERSE	plasma membrane	PM	30.2.1	signalling.receptor kinases.leucine rich repeat I	30	30.2	5	5	5	7.3	7.3	7.3	97.779	0	10.808	87967000	10
A0A1P8ASL8;Q9C7N4	A0A1P8ASL8;Q9C7N4	AT1G29670	AT1G29670.1	AT1G29670	NaN	NaN	NaN	NaN	NaN	NaN	21.819	22.1975	21.9474	21.0427	21.7167	21.8317	21.9492	22.5052	21.4772	20.8925	NaN	NaN		catabolic process;lipid catabolic process;lipid metabolic process;metabolic process;primary metabolic process	catalytic activity;hydrolase activity;hydrolase activity, acting on ester bonds	apoplast;cell part;cell wall;chloroplast;chloroplast part;chloroplast thylakoid;cytoplasmic part;external encapsulating structure;extracellular region;intracellular membrane-bounded organelle;intracellular organelle;intracellular organelle part;intracellular part;membrane-bounded organelle;organelle;organelle part;organelle subcompartment;plastid;plastid part;plastid thylakoid;thylakoid		GDSL esterase/lipase At1g29670	GDSL-motif lipase/hydrolase family protein | chr1:10375763-10377871 FORWARD	extracellular	EX	26.28	misc.GDSL-motif lipase	26	26.28	12	12	12	36.7	36.7	36.7	47.73	0	126.28	585780000	65
A0A1P8AT01;Q9SAB1	A0A1P8AT01;Q9SAB1	AT1G11660	AT1G11660.1	AT1G11660	NaN	NaN	NaN	NaN	NaN	NaN	NaN	19.6185	19.3374	18.3886	19.0342	19.0558	20.9713	20.4808	NaN	NaN	18.7088	18.6533	HSP70-16		adenyl nucleotide binding;adenyl ribonucleotide binding;ATP binding;binding;nucleotide binding;purine nucleotide binding;purine ribonucleoside triphosphate binding;purine ribonucleotide binding;ribonucleotide binding			Heat shock 70 kDa protein 16	heat shock protein, putative | chr1:3921056-3924555 FORWARD	cytosol	C	20.2.1	stress.abiotic.heat	20	20.2	7	7	7	15.6	15.6	15.6	81.262	0	26.479	119890000	17
A0A1P8AT97;F4I893	A0A1P8AT97;F4I893	AT1G64790	AT1G64790.2	AT1G64790	NaN	19.1259	NaN	NaN	NaN	NaN	21.7252	22.6879	22.8209	21.3817	21.3093	21.4966	22.0704	22.9966	21.488	21.7997	21.4973	21.9374	ILA						binding | chr1:24064937-24082027 REVERSE	cytosol	C	29.2	protein.synthesis	29	29.2	49	49	49	21.8	21.8	21.8	293.15	0	178.35	1124200000	148
A0A1P8ATA9;Q8L7T5	A0A1P8ATA9;Q8L7T5	AT1G07990	AT1G07990.1	AT1G07990	NaN	NaN	NaN	NaN	NaN	NaN	NaN	18.4312	18.2736	18.4147	17.9564	18.6217	18.2958	18.4939	18.4153	NaN	18.2466	18.542	At1g07990						SIT4 phosphatase-associated family protein | chr1:2477157-2483138 FORWARD	cytosol	C	26.13	misc.acid and other phosphatases	26	26.13	8	7	6	18.9	17.5	16	66.064	0	39.483	71258000	19
A0A1P8ATS2;O80796	A0A1P8ATS2;O80796	AT1G65260	AT1G65260.1	AT1G65260	21.8316	21.3634	20.9604	NaN	NaN	NaN	19.8342	20.4929	19.8746	19.659	20.0143	20.0058	18.9323	19.3588	20.0057	19.9827	20.2591	20.3317	VIPP1	cellular component organization;cellular component organization at cellular level;cellular component organization or biogenesis;cellular component organization or biogenesis at cellular level;cellular membrane organization;cellular process;membrane organization;organelle organization;plastid membrane organization;thylakoid membrane organization;vesicle organization		cell part;chloroplast;chloroplast envelope;chloroplast inner membrane;chloroplast membrane;chloroplast part;chloroplast stroma;chloroplast thylakoid;chloroplast thylakoid membrane;chromosome;cytoplasmic chromosome;cytoplasmic part;envelope;intracellular membrane-bounded organelle;intracellular non-membrane-bounded organelle;intracellular organelle;intracellular organelle part;intracellular part;m…		Membrane-associated protein VIPP1, chloroplastic	Symbols: PTAC4 | PTAC4 (PLASTID TRANSCRIPTIONALLY ACTIVE4) | chr1:24236258-24240705 FORWARD	plastid	P	27.3.99	RNA.regulation of transcription.unclassified	27	27.3	8	8	8	39.8	39.8	39.8	28.912	0	58.371	255860000	36
A0A1P8ATW1;Q9C718	A0A1P8ATW1;Q9C718	AT1G55150	AT1G55150.1	AT1G55150	NaN	NaN	NaN	NaN	NaN	NaN	NaN	NaN	NaN	18.7152	18.6413	NaN	NaN	17.7402	17.9544	18.243	18.2051	18.3279	RH20	catabolic process;cellular catabolic process;cellular macromolecule catabolic process;cellular macromolecule metabolic process;cellular metabolic process;cellular nitrogen compound metabolic process;cellular process;macromolecule catabolic process;macromolecule metabolic process;metabolic process;mRNA catabolic process;mRNA metabolic process;ncRNA metabolic process;ncRNA processing;nitrogen compo…	adenyl nucleotide binding;adenyl ribonucleotide binding;ATP binding;ATPase activity;ATPase activity, coupled;ATP-dependent helicase activity;ATP-dependent RNA helicase activity;binding;catalytic activity;helicase activity;hydrolase activity;hydrolase activity, acting on acid anhydrides;hydrolase activity, acting on acid anhydrides, in phosphorus-containing anhydrides;nucleic acid binding;nucleosi…	cell part;cytoplasmic part;cytosol;intracellular non-membrane-bounded organelle;intracellular organelle;intracellular organelle part;intracellular part;non-membrane-bounded organelle;nuclear part;nucleolus;organelle;organelle part	Spliceosome	DEAD-box ATP-dependent RNA helicase 20	DEAD box RNA helicase, putative (RH20) | chr1:20574480-20577320 FORWARD	nucleus	N	37758	hormone metabolism.ethylene.induced-regulated-responsive-activated	17	17.5	5	5	4	12.2	12.2	9.9	58.521	0	13.705	62488000	12
A0A1P8ATX3;Q9MAR2	A0A1P8ATX3;Q9MAR2	AT1G43860	AT1G43860.1	AT1G43860	NaN	NaN	NaN	NaN	NaN	NaN	NaN	NaN	NaN	17.3743	NaN	NaN	NaN	NaN	NaN	17.3373	17.2525	17.7601	F28H19.11	biological regulation;cellular component biogenesis;cellular component biogenesis at cellular level;cellular component organization or biogenesis;cellular component organization or biogenesis at cellular level;cellular macromolecule metabolic process;cellular metabolic process;cellular nitrogen compound metabolic process;cellular process;macromolecule metabolic process;metabolic process;ncRNA met…	binding;nucleic acid binding;nucleic acid binding transcription factor activity;RNA binding;sequence-specific DNA binding transcription factor activity	cell part;cytoplasm;intracellular membrane-bounded organelle;intracellular organelle;intracellular part;membrane-bounded organelle;nucleus;organelle	Ribosome biogenesis in eukaryotes		transcription factor | chr1:16622068-16624469 REVERSE	nucleus	N	29.2.2.1	protein.synthesis.ribosome biogenesis.export from nucleus	29	29.2	3	3	3	12.5	12.5	12.5	38.371	0	9.5938	48324000	6
A0A1P8ATX5;Q0WQF4;A0A1P8ATZ0	A0A1P8ATX5;Q0WQF4;A0A1P8ATZ0	AT1G50500	AT1G50500.1;AT1G50500.2	AT1G50500	NaN	NaN	NaN	NaN	NaN	NaN	NaN	NaN	NaN	17.5955	17.4432	16.8194	NaN	NaN	NaN	17.3346	17.6266	17.8086	VPS53	cellular component organization;cellular component organization or biogenesis;cellular membrane organization;cellular process;establishment of localization;establishment of protein localization;heat acclimation;membrane organization;plasma membrane organization;protein transport;response to abiotic stimulus;response to heat;response to stimulus;response to stress;response to temperature stimulus;…		cell part;cytoplasmic part;cytoplasmic vesicle part;endosomal part;endosome membrane;GARP complex;Golgi apparatus part;Golgi membrane;intracellular organelle part;intracellular part;macromolecular complex;membrane;organelle membrane;organelle part;protein complex		Vacuolar protein sorting-associated protein 53 A	Symbols: HIT1, ATVPS53, VPS53 | HIT1 (HEAT-INTOLERANT 1);transporter | chr1:18707987-18715977 REVERSE	golgi	G	31.4	cell.vesicle transport	31	31.4	7	7	7	9.6	9.6	9.6	92.068	0	14.769	45513000	11
A0A1P8ATY9;Q9C915;Q9C914;Q9C913	A0A1P8ATY9;Q9C915;Q9C914;Q9C913	AT1G74280;AT1G74290;AT1G74300	AT1G74280.1;AT1G74290.1;AT1G74300.1	AT1G74280	NaN	NaN	NaN	NaN	NaN	NaN	NaN	NaN	NaN	NaN	NaN	NaN	NaN	NaN	NaN	17.8877	17.8365	18.1799	F1O17.3;F1O17.4;F1O17.5		catalytic activity;hydrolase activity				esterase/lipase/thioesterase family protein | chr1:27931836-27934268 FORWARD;esterase/lipase/thioesterase family protein | chr1:27935298-27936608 FORWARD;hydrolase, alpha/beta fold family protein | chr1:27929662-27931364 FORWARD	extracellular;plasma membrane;plasma membrane,endoplasmic reticulum	EX;PM;PM,ER	35.1	not assigned.no ontology	35	35	2	2	2	12.6	12.6	12.6	27.988	0	5.2129	31986000	6
A0A1P8AU81;Q24JL3;A0A1P8AU99	A0A1P8AU81;Q24JL3;A0A1P8AU99	AT1G16460	AT1G16460.2	AT1G16460	NaN	NaN	NaN	NaN	NaN	NaN	NaN	20.6777	21.6049	19.573	19.9233	20.2229	19.5886	20.6218	19.8967	19.2588	19.8518	19.6553	STR2	developmental process;developmental process involved in reproduction;embryo development;embryo development ending in seed dormancy;metabolic process;reproductive process	3-mercaptopyruvate sulfurtransferase activity;catalytic activity;sulfurtransferase activity;thiosulfate sulfurtransferase activity;transferase activity;transferase activity, transferring sulfur-containing groups	cell part;cytoplasm;cytoplasmic part;cytosol;intracellular part	Cysteine and methionine metabolism;Sulfur relay system	Thiosulfate/3-mercaptopyruvate sulfurtransferase 2	3-mercaptopyruvate sulfurtransferase/ thiosulfate sulfurtransferase | chr1:5619641-5622624 REVERSE;Symbols: ATRDH2, ATMST2, MST2 | ATRDH2 (ARABIDOPSIS THALIANA RHODANESE HOMOLOGUE 2)	cytosol	C	13.2.5.3	amino acid metabolism.degradation.serine-glycine-cysteine group.cysteine	13	13.2	8	8	8	44.1	44.1	44.1	32.146	0	28.973	251580000	22
A0A1P8AUR0;F4HWE6	A0A1P8AUR0;F4HWE6	AT1G21170	AT1G21170.1	AT1G21170	NaN	NaN	NaN	NaN	NaN	NaN	NaN	NaN	NaN	NaN	NaN	NaN	NaN	17.5292	NaN	18.6036	18.0784	17.7586	SEC5B	cellular process;establishment of localization;establishment of localization in cell;exocytosis;Golgi to plasma membrane transport;Golgi vesicle transport;intracellular transport;post-Golgi vesicle-mediated transport;secretion;secretion by cell;transport;vesicle-mediated transport		cell cortex part;cell part;cytoplasmic part;cytosol;exocyst;intracellular part;macromolecular complex;protein complex		Exocyst complex component SEC5B	Symbols: SEC5B | SEC5B | chr1:7413050-7419643 FORWARD	nucleus	N	35.2	not assigned.unknown	35	35	13	4	4	14.1	5	5	123.63	0	15.521	47803000	6
A0A1P8AV24;C0LGG6;A0A1P8AV20;A0A1P8AUY6	A0A1P8AV24;C0LGG6;A0A1P8AV20;A0A1P8AUY6	AT1G51890	AT1G51890.1	AT1G51890	NaN	NaN	NaN	NaN	NaN	NaN	18.4768	NaN	NaN	18.5683	NaN	NaN	NaN	NaN	18.2145	19.039	18.7959	18.7713		defense response;defense response to bacterium;multi-organism process;response to bacterium;response to biotic stimulus;response to other organism;response to stimulus;response to stress	adenyl nucleotide binding;adenyl ribonucleotide binding;ATP binding;binding;catalytic activity;kinase activity;nucleotide binding;phosphotransferase activity, alcohol group as acceptor;protein kinase activity;protein serine/threonine kinase activity;purine nucleotide binding;purine ribonucleoside triphosphate binding;purine ribonucleotide binding;ribonucleotide binding;transferase activity;transf…	cell part;integral to membrane;intrinsic to membrane;membrane;membrane part;plasma membrane		Probable LRR receptor-like protein kinase At1g51890	leucine-rich repeat protein kinase, putative | chr1:19274802-19278528 REVERSE	plasma membrane	PM	30.2.1	signalling.receptor kinases.leucine rich repeat I	30	30.2	8	5	5	11.3	8	8	91.355	0	23.731	85391000	12
A0A1P8AV73;F4ICX0;Q9C827	A0A1P8AV73;F4ICX0;Q9C827	AT1G52360	AT1G52360.1;AT1G52360.2	AT1G52360	NaN	NaN	NaN	NaN	NaN	NaN	22.0172	23.1025	23.0688	22.1406	22.0971	21.7565	21.86	22.551	21.8272	22.2966	22.1647	22.034	At1g52360	cellular process;establishment of localization;establishment of localization in cell;establishment of protein localization;intracellular protein transport;intracellular transport;protein transport;transport;vesicle-mediated transport	structural molecule activity	cell part;coated vesicle membrane;COPI coated vesicle membrane;cytoplasmic part;cytoplasmic vesicle membrane;cytoplasmic vesicle part;Golgi apparatus part;Golgi membrane;Golgi-associated vesicle membrane;intracellular organelle part;intracellular part;macromolecular complex;membrane;membrane coat;membrane part;organelle membrane;organelle part;protein complex;vesicle membrane		Coatomer subunit beta'-2	coatomer protein complex, subunit beta 2 (beta prime), putative | chr1:19499162-19506170 FORWARD	cytosol	C	31.4	cell.vesicle transport	31	31.4	25	9	9	29	13.2	13.2	104.22	0	90.977	1282700000	85
A0A1P8AVI3;Q9C920	A0A1P8AVI3;Q9C920	AT1G53000	AT1G53000.1	AT1G53000	NaN	NaN	NaN	NaN	NaN	NaN	22.7018	21.7407	21.6431	22.1972	22.6723	22.1558	19.6258	20.6664	22.2856	22.1168	22.2355	22.0027	KDSB	alcohol biosynthetic process;alcohol metabolic process;anatomical structure morphogenesis;biosynthetic process;carbohydrate biosynthetic process;carbohydrate metabolic process;carboxylic acid biosynthetic process;carboxylic acid metabolic process;cell growth;cell morphogenesis;cell morphogenesis involved in differentiation;cell tip growth;cell wall organization;cell wall organization or biogenesi…	3-deoxy-manno-octulosonate cytidylyltransferase activity;catalytic activity;cytidylyltransferase activity;nucleotidyltransferase activity;transferase activity;transferase activity, transferring phosphorus-containing groups	cell part;cytoplasmic part;integral to membrane;integral to mitochondrial membrane;integral to mitochondrial outer membrane;integral to organelle membrane;intracellular membrane-bounded organelle;intracellular organelle;intracellular organelle part;intracellular part;intrinsic to membrane;intrinsic to mitochondrial outer membrane;intrinsic to organelle membrane;membrane part;membrane-bounded orga…	Lipopolysaccharide biosynthesis	3-deoxy-manno-octulosonate cytidylyltransferase, mitochondrial	cytidylyltransferase family | chr1:19745046-19747245 REVERSE	mitochondrion	M	10.1.12.4	cell wall.precursor synthesis.KDO pathway.CMP-KDO Synthetase	10	10.1	13	13	13	53.7	53.7	53.7	34.922	0	108.19	1104400000	103
A0A1P8AVJ9;Q9FXA7	A0A1P8AVJ9;Q9FXA7	AT1G56550	AT1G56550.1	AT1G56550	NaN	NaN	NaN	NaN	NaN	NaN	NaN	NaN	NaN	NaN	NaN	17.3991	NaN	NaN	NaN	17.8862	18.3923	17.7429	RGXT3	biosynthetic process;carbohydrate biosynthetic process;carbohydrate metabolic process;cellular biosynthetic process;cellular carbohydrate biosynthetic process;cellular carbohydrate metabolic process;cellular macromolecule biosynthetic process;cellular macromolecule metabolic process;cellular metabolic process;cellular polysaccharide biosynthetic process;cellular polysaccharide metabolic process;c…	catalytic activity;transferase activity;transferase activity, transferring glycosyl groups;transferase activity, transferring pentosyl groups;UDP-glycosyltransferase activity;UDP-xylosyltransferase activity;xylosyltransferase activity	cell part;cytoplasmic part;Golgi apparatus;Golgi apparatus part;Golgi membrane;integral to membrane;intracellular membrane-bounded organelle;intracellular organelle;intracellular organelle part;intracellular part;intrinsic to membrane;membrane;membrane part;membrane-bounded organelle;organelle;organelle membrane;organelle part		UDP-D-xylose:L-fucose alpha-1,3-D-xylosyltransferase 3	UDP-xylosyltransferase | chr1:21185662-21188369 REVERSE	plasma membrane	PM	10.4.3.6	cell wall.pectin synthesis.rhamnogalacturonan II.Xylose Transferase with Fucose Acceptor	10	10.4	5	5	5	20.4	20.4	20.4	41.909	0	11.746	67466000	4
A0A1P8AVQ6;F4IB69;C0LGG3;A0A1P8ARS9;F4IB62;F4IB63;Q9SI06	A0A1P8AVQ6;F4IB69	AT1G51850	AT1G51850.1	AT1G51850	NaN	NaN	NaN	NaN	NaN	NaN	21.9956	20.9918	20.4625	21.5844	21.1476	21.5229	20.9288	20.865	21.9117	22.2395	22.6695	22.1944	At1g51850	biological regulation;cell surface receptor linked signaling pathway;cellular macromolecule metabolic process;cellular metabolic process;cellular process;cellular protein metabolic process;cellular response to chemical stimulus;cellular response to endogenous stimulus;cellular response to hormone stimulus;cellular response to organic substance;cellular response to stimulus;enzyme linked receptor …	adenyl nucleotide binding;adenyl ribonucleotide binding;ATP binding;binding;catalytic activity;enzyme binding;kinase activity;molecular transducer activity;nucleotide binding;peptide binding;peptide receptor activity;phosphotransferase activity, alcohol group as acceptor;protein binding;protein kinase activity;protein serine/threonine kinase activity;purine nucleotide binding;purine ribonucleosid…	cell junction;cell part;cell-cell junction;membrane;plasma membrane;plasmodesma			leucine-rich repeat protein kinase, putative | chr1:19252847-19256783 REVERSE	plasma membrane	PM	30.2.1	signalling.receptor kinases.leucine rich repeat I	30	30.2	19	16	14	25.2	22.6	20.6	98.329	0	120.12	1014100000	75
A0A1P8AVX3;Q0WL80	A0A1P8AVX3;Q0WL80	AT1G71220	AT1G71220.1	AT1G71220	NaN	NaN	NaN	NaN	NaN	NaN	20.7652	22.3038	22.218	21.8696	21.2488	21.4591	21.5209	21.561	21.2659	21.7972	21.7438	21.8812	UGGT	carbohydrate metabolic process;cellular carbohydrate metabolic process;cellular macromolecule metabolic process;cellular metabolic process;cellular process;cellular protein metabolic process;glycosylation;macromolecule glycosylation;macromolecule metabolic process;macromolecule modification;metabolic process;primary metabolic process;protein glycosylation;protein metabolic process;protein modific…	catalytic activity;glucosyltransferase activity;transferase activity;transferase activity, transferring glycosyl groups;transferase activity, transferring hexosyl groups;UDP-glucose:glycoprotein glucosyltransferase activity;UDP-glucosyltransferase activity;UDP-glycosyltransferase activity	cell part;cytoplasmic part;endoplasmic reticulum lumen;endoplasmic reticulum part;intracellular organelle lumen;intracellular organelle part;intracellular part;membrane-enclosed lumen;organelle lumen;organelle part	Protein processing in endoplasmic reticulum	UDP-glucose:glycoprotein glucosyltransferase	Symbols: EBS1 | EBS1 (EMS-mutagenized bri1 suppressor 1);UDP-glucose:glycoprotein glucosyltransferase/ transferase, transferring glycosyl groups / transferase, transferring hexosyl groups | chr1:26841630-26851919 FORWARD	endoplasmic reticulum	ER	29.7.4	protein.glycosylation.UDP-glucose glycoprotein glucosyltransferase	29	29.7	39	39	39	28.8	28.8	28.8	186.41	0	132.34	881480000	132
F4HRB4;Q8L7S1;A0A1P8AVY3	F4HRB4;Q8L7S1;A0A1P8AVY3	AT1G45201	AT1G45201.1;AT1G45201.2	AT1G45201	NaN	NaN	NaN	NaN	NaN	NaN	19.428	20.1241	20.5493	19.0579	20.658	NaN	20.6454	19.9426	19.5998	NaN	NaN	NaN	TLL1	lipid metabolic process;metabolic process;primary metabolic process	catalytic activity;hydrolase activity;hydrolase activity, acting on ester bonds;lipase activity	cell part;cytoplasmic part;intracellular membrane-bounded organelle;intracellular organelle;intracellular part;membrane;membrane-bounded organelle;organelle;vacuole			Symbols: ATTLL1, TLL1 | TLL1 (TRIACYLGLYCEROL LIPASE-LIKE 1);triacylglycerol lipase | chr1:17123821-17128651 FORWARD	plasma membrane	PM	11.9.2.1	lipid metabolism.lipid degradation.lipases.triacylglycerol lipase	11	11.9	7	7	7	17.8	17.8	17.8	44.118	0	17.694	168960000	14
A0A1P8AW83;A0A1P8AW90;Q8H125;Q9S7H5	A0A1P8AW83;A0A1P8AW90;Q8H125	AT1G50600	AT1G50600.1	AT1G50600	NaN	NaN	NaN	NaN	NaN	NaN	19.0275	20.6031	20.4763	19.1154	19.5957	19.3889	18.6756	19.729	19.2177	19.4706	19.6863	19.5684	SCL5	biological regulation;biosynthetic process;cellular biosynthetic process;cellular macromolecule biosynthetic process;cellular macromolecule metabolic process;cellular metabolic process;cellular nitrogen compound metabolic process;cellular process;macromolecule biosynthetic process;macromolecule metabolic process;metabolic process;nitrogen compound metabolic process;nucleic acid metabolic process;…	nucleic acid binding transcription factor activity;sequence-specific DNA binding transcription factor activity	cell part;cytoplasmic part;cytosol;intracellular membrane-bounded organelle;intracellular organelle;intracellular part;membrane-bounded organelle;nucleus;organelle		Scarecrow-like protein 5	Symbols: SCL5 | SCL5;transcription factor | chr1:18737132-18739547 REVERSE	nucleus	N	33.99	development.unspecified	33	33.99	8	8	8	16.3	16.3	16.3	58.626	0	19.301	187600000	31
A0A1P8AWA3;Q9SXA1;Q9C680	A0A1P8AWA3;Q9SXA1	AT1G49340	AT1G49340.1;AT1G49340.2	AT1G49340	NaN	NaN	NaN	NaN	NaN	NaN	17.9623	NaN	NaN	22.037	19.7625	17.9224	NaN	NaN	20.0394	22.673	21.7116	21.9159	PI4KA1	actin cytoskeleton organization;actin filament-based process;biological regulation;cellular component organization;cellular component organization at cellular level;cellular component organization or biogenesis;cellular component organization or biogenesis at cellular level;cellular lipid metabolic process;cellular macromolecule metabolic process;cellular metabolic process;cellular process;cellul…	1-phosphatidylinositol 4-kinase activity;actin binding;actin filament binding;binding;catalytic activity;cytoskeletal protein binding;inositol or phosphatidylinositol kinase activity;kinase activity;lipid binding;lipid kinase activity;phosphatidic acid binding;phosphatidylinositol binding;phosphatidylinositol kinase activity;phosphatidylinositol-4,5-bisphosphate binding;phosphatidylinositol-4-pho…	cell junction;cell part;cell-cell junction;cytoplasmic part;intracellular part;membrane;perinuclear region of cytoplasm;plasma membrane;plasmodesma	Inositol phosphate metabolism;Phosphatidylinositol signaling system	Phosphatidylinositol 4-kinase alpha 1	1-phosphatidylinositol 4-kinase/ inositol or phosphatidylinositol kinase | chr1:18252355-18264462 FORWARD;Symbols: ATPI4K ALPHA | ATPI4K ALPHA	cytosol	C	30.4	signalling.phosphinositides	30	30.4	34	34	34	22.9	22.9	22.9	223.34	0	117.58	643700000	84
A0A1P8AWE9;Q9LN50	A0A1P8AWE9;Q9LN50	AT1G19430	AT1G19430.1	AT1G19430	NaN	NaN	NaN	NaN	NaN	NaN	NaN	NaN	NaN	NaN	NaN	NaN	NaN	NaN	NaN	18.0601	18.5621	18.0783		cellular metabolic process;cellular process;metabolic process;methylation;one-carbon metabolic process;small molecule metabolic process	catalytic activity;methyltransferase activity;S-adenosylmethionine-dependent methyltransferase activity;transferase activity;transferase activity, transferring one-carbon groups	cell part;cytoplasmic part;endosome;Golgi apparatus;Golgi apparatus part;Golgi membrane;integral to membrane;intracellular membrane-bounded organelle;intracellular organelle;intracellular organelle part;intracellular part;intrinsic to membrane;membrane;membrane part;membrane-bounded organelle;organelle;organelle membrane;organelle part;trans-Golgi network;vacuolar membrane;vacuolar part		Probable methyltransferase PMT28	dehydration-responsive protein-related | chr1:6724573-6728040 REVERSE	golgi	G	20.2.3	stress.abiotic.drought/salt	20	20.2	2	2	2	4.1	4.1	4.1	68.865	0.00022252	3.5048	38087000	2
Q9FZ25;A0A1P8AX35;A0A1P8AWZ7	Q9FZ25;A0A1P8AX35;A0A1P8AWZ7	AT1G02360	AT1G02360.1	AT1G02360	NaN	NaN	NaN	NaN	NaN	NaN	NaN	19.65	19.8712	18.9181	NaN	19.6492	19.173	19.4617	18.7347	NaN	NaN	NaN	T6A9.5	amine metabolic process;aminoglycan catabolic process;aminoglycan metabolic process;carbohydrate catabolic process;carbohydrate metabolic process;catabolic process;cell wall macromolecule catabolic process;cell wall macromolecule metabolic process;chitin catabolic process;chitin metabolic process;defense response;defense response to fungus;macromolecule catabolic process;macromolecule metabolic p…	catalytic activity;chitinase activity;hydrolase activity;hydrolase activity, acting on glycosyl bonds;hydrolase activity, hydrolyzing O-glycosyl compounds				chitinase, putative | chr1:471990-473160 REVERSE	extracellular	EX	20.1	stress.biotic	20	20.1	3	3	3	12.9	12.9	12.9	30.137	0	14.66	86204000	19
A0A1P8AX49;O48845	A0A1P8AX49;O48845	AT2G32720	AT2G32720.1	AT2G32720	NaN	NaN	NaN	NaN	NaN	NaN	21.4863	22.4338	21.8227	21.3903	21.4226	20.934	NaN	NaN	20.9684	20.4816	20.6263	20.753	CYTB5-B	alkane biosynthetic process;biosynthetic process;cellular alkane metabolic process;cellular biosynthetic process;cellular metabolic process;cellular process;metabolic process;oxidation-reduction process	binding;cation binding;heme binding;ion binding;iron ion binding;metal ion binding;tetrapyrrole binding;transition metal ion binding	cell part;cytoplasmic part;endoplasmic reticulum;endoplasmic reticulum membrane;endoplasmic reticulum part;integral to membrane;intracellular membrane-bounded organelle;intracellular organelle;intracellular organelle part;intracellular part;intrinsic to membrane;membrane;membrane part;membrane-bounded organelle;organelle;organelle membrane;organelle part		Cytochrome b5 isoform B	heme binding | chr2:13876774-13878531 REVERSE;Symbols: B5 #4, ATCB5-B, CB5-B | CB5-B (CYTOCHROME B5 ISOFORM B)	endoplasmic reticulum	ER	21.2	redox.ascorbate and glutathione	21	21.2	4	4	4	44	44	44	15.065	0	40.525	536820000	31
A0A1P8AX55;O23715	A0A1P8AX55;O23715	AT2G27020	AT2G27020.1	AT2G27020	NaN	NaN	NaN	NaN	NaN	NaN	22.2413	21.4789	22.6265	21.5043	21.8126	22.4818	21.5887	21.7224	21.7043	20.0212	20.1297	20.1767	PAG1	catabolic process;cellular catabolic process;cellular macromolecule catabolic process;cellular macromolecule metabolic process;cellular metabolic process;cellular process;macromolecule catabolic process;macromolecule metabolic process;metabolic process;modification-dependent macromolecule catabolic process;modification-dependent protein catabolic process;primary metabolic process;proteasomal prot…	catalytic activity;endopeptidase activity;hydrolase activity;peptidase activity;peptidase activity, acting on L-amino acid peptides;threonine-type endopeptidase activity;threonine-type peptidase activity	apoplast;cell part;cytoplasmic part;cytosol;extracellular region;intracellular membrane-bounded organelle;intracellular organelle;intracellular organelle part;intracellular part;macromolecular complex;membrane;membrane-bounded organelle;nucleus;organelle;organelle membrane;organelle part;proteasome complex;proteasome core complex, alpha-subunit complex;protein complex;vacuolar membrane;vacuolar p…	Proteasome	Proteasome subunit alpha type-3	endopeptidase/ peptidase/ threonine-type endopeptidase | chr2:11528348-11530976 REVERSE;Symbols: PAG1 | PAG1	cytosol,nucleus	C,N	29.5.11.20	protein.degradation.ubiquitin.proteasom	29	29.5.11.2	11	11	11	30.8	30.8	30.8	39.331	0	41.063	639090000	80
A0A1P8AXC1;O80860	A0A1P8AXC1;O80860	AT2G30950	AT2G30950.1	AT2G30950	NaN	NaN	NaN	NaN	NaN	NaN	NaN	NaN	NaN	NaN	NaN	18.0192	NaN	NaN	NaN	18.1572	18.4377	18.4528	FTSH2	biological regulation;catabolic process;cellular catabolic process;cellular component organization;cellular component organization or biogenesis;cellular macromolecule catabolic process;cellular macromolecule metabolic process;cellular membrane organization;cellular metabolic process;cellular process;cellular protein catabolic process;cellular protein metabolic process;developmental process;macro…	adenyl nucleotide binding;adenyl ribonucleotide binding;ATP binding;ATPase activity;ATPase activity, coupled;ATP-dependent peptidase activity;binding;catalytic activity;cation binding;endopeptidase activity;hydrolase activity;hydrolase activity, acting on acid anhydrides;hydrolase activity, acting on acid anhydrides, in phosphorus-containing anhydrides;ion binding;metal ion binding;metalloendopep…	cell part;chloroplast;chloroplast envelope;chloroplast part;chloroplast thylakoid;chloroplast thylakoid membrane;cytoplasmic part;envelope;integral to membrane;intracellular membrane-bounded organelle;intracellular organelle;intracellular organelle part;intracellular part;intrinsic to membrane;membrane;membrane part;membrane-bounded organelle;organelle;organelle envelope;organelle part;organelle …		ATP-dependent zinc metalloprotease FTSH 2, chloroplastic	ATP-dependent peptidase/ ATPase/ metallopeptidase/ zinc ion binding | chr2:13174321-13177223 FORWARD;Symbols: VAR2, FTSH2 | VAR2 (VARIEGATED 2)	plastid	P	29.5.7	protein.degradation.metalloprotease	29	29.5.7	10	2	2	14.4	2.9	2.9	74.677	0	3.7353	46758000	8
A0A1P8AXX8;O80780	A0A1P8AXX8;O80780	AT2G34310	AT2G34310.1;AT2G34310.2;AT2G34310.3	AT2G34310	NaN	NaN	NaN	NaN	NaN	NaN	NaN	NaN	NaN	18.721	18.5843	18.3405	NaN	NaN	19.0907	20.0458	19.7506	19.9501	At2g34310						unknown protein | chr2:14477745-14479962 REVERSE	nucleus	N	35.2	not assigned.unknown	35	35	6	6	6	37.2	37.2	37.2	25.295	0	67.684	138720000	18
A0A1P8AY87;Q84XU2	A0A1P8AY87;Q84XU2	AT2G42810	AT2G42810.2	AT2G42810	NaN	NaN	NaN	NaN	NaN	NaN	NaN	NaN	NaN	18.2775	18.309	NaN	NaN	NaN	NaN	17.9127	17.6668	18.1263	PAPP5	biological regulation;cellular macromolecule metabolic process;cellular metabolic process;cellular process;cellular protein metabolic process;cellular response to abiotic stimulus;cellular response to light stimulus;cellular response to radiation;cellular response to red or far red light;cellular response to stimulus;chloroplast-nucleus signaling pathway;dephosphorylation;establishment of localiz…	binding;catalytic activity;cation binding;hydrolase activity;hydrolase activity, acting on ester bonds;ion binding;metal ion binding;phosphatase activity;phosphoprotein phosphatase activity;phosphoric ester hydrolase activity;protein serine/threonine phosphatase activity;tetrapyrrole binding	cell junction;cell part;cell-cell junction;cytoplasm;cytoplasmic part;cytosol;endoplasmic reticulum part;envelope;integral to endoplasmic reticulum membrane;integral to membrane;integral to organelle membrane;intracellular membrane-bounded organelle;intracellular organelle;intracellular organelle part;intracellular part;intrinsic to endoplasmic reticulum membrane;intrinsic to membrane;intrinsic t…	MAPK signaling pathway	Serine/threonine-protein phosphatase 5	phosphoprotein phosphatase/ protein binding / protein serine/threonine phosphatase | chr2:17811935-17816692 REVERSE;Symbols: PP5, PP5.2 | PP5.2 (PROTEIN PHOSPHATASE 5.2)	cytosol,nucleus	C,N	29.4	protein.postranslational modification	29	29.4	7	7	7	17.5	17.5	17.5	60.226	0	23.971	63272000	16
Q9ZV42;A0A1P8AY88	Q9ZV42;A0A1P8AY88	AT2G18770	AT2G18770.1	AT2G18770	NaN	NaN	NaN	NaN	NaN	NaN	NaN	NaN	NaN	NaN	18.534	NaN	NaN	NaN	NaN	19.7726	19.6566	19.2239	At2g18770						signal recognition particle binding | chr2:8134639-8136560 FORWARD	plasma membrane,endoplasmic reticulum	PM,ER	29.3.4.99	protein.targeting.secretory pathway.unspecified	29	29.3.4	6	5	5	26.2	23.1	23.1	28.973	0	26.265	118280000	10
F4IV56;A0A1P8AZ34;Q6RF45;F4IV58;A0A1P8AYX3;F4IV59	F4IV56;A0A1P8AZ34;Q6RF45;F4IV58;A0A1P8AYX3	AT2G04170	AT2G04170.1;AT2G04170.2;AT2G04170.3;AT2G04170.4;AT2G04170.5	AT2G04170	NaN	NaN	NaN	NaN	NaN	NaN	20.7975	21.3137	21.1143	20.161	20.4473	20.7739	19.7547	20.877	20.8557	20.9842	21.0401	20.7735	At2g04170	biological regulation;catabolic process;cellular catabolic process;cellular macromolecule catabolic process;cellular macromolecule metabolic process;cellular metabolic process;cellular process;cellular protein metabolic process;macromolecule catabolic process;macromolecule metabolic process;macromolecule modification;metabolic process;modification-dependent macromolecule catabolic process;modific…	catalytic activity;cysteine-type endopeptidase activity;cysteine-type peptidase activity;endopeptidase activity;hydrolase activity;peptidase activity;peptidase activity, acting on L-amino acid peptides;small conjugating protein-specific protease activity;ubiquitin-specific protease activity	cell part;cytoplasm;intracellular part			meprin and TRAF homology domain-containing protein / MATH domain-containing protein | chr2:1417182-1419247 REVERSE	cytosol,mitochondrion	C,M	35.1	not assigned.no ontology	35	35	10	7	7	40.9	30.9	30.9	33.876	0	45.94	520740000	41
A0A1P8AZM5;O80889;A0A1P8AZP9;A0A1P8AZN3	A0A1P8AZM5;O80889;A0A1P8AZP9;A0A1P8AZN3	AT2G32520	AT2G32520.1	AT2G32520	NaN	NaN	NaN	NaN	NaN	NaN	18.7309	19.3059	19.5981	19.1721	19.1287	19.4198	19.7522	NaN	19.6967	NaN	NaN	NaN	At2g32520	response to chemical stimulus;response to inorganic substance;response to metal ion;response to stimulus;response to zinc ion	catalytic activity;hydrolase activity;transferase activity;transferase activity, transferring acyl groups;transferase activity, transferring acyl groups other than amino-acyl groups	cell part;chloroplast;cytoplasmic part;cytosol;intracellular membrane-bounded organelle;intracellular organelle;intracellular part;membrane-bounded organelle;organelle;plastid	Chlorocyclohexane and chlorobenzene degradation;Fluorobenzoate degradation;Toluene degradation		dienelactone hydrolase family protein | chr2:13805519-13807536 REVERSE	cytosol	C	26.1	misc.misc2	26	26.1	5	5	5	30.7	30.7	30.7	24.331	0	12.096	88067000	12
A0A1P8AZS7;Q39242;Q39243	A0A1P8AZS7;Q39242	AT2G17420	AT2G17420.1	AT2G17420	NaN	NaN	NaN	NaN	NaN	NaN	21.4743	20.5802	20.9662	20.3002	20.403	21.0764	21.5436	21.3152	20.521	19.4587	19.2603	19.3068	NTR2	cellular metabolic process;cellular process;cellular response to chemical stimulus;cellular response to oxidative stress;cellular response to oxygen radical;cellular response to reactive oxygen species;cellular response to stimulus;cellular response to stress;cellular response to superoxide;metabolic process;reactive oxygen species metabolic process;removal of superoxide radicals;response to chem…	antioxidant activity;binding;catalytic activity;coenzyme binding;cofactor binding;flavin adenine dinucleotide binding;oxidoreductase activity;oxidoreductase activity, acting on a sulfur group of donors;oxidoreductase activity, acting on a sulfur group of donors, NAD or NADP as acceptor;oxidoreductase activity, acting on NADH or NADPH;thioredoxin-disulfide reductase activity	cell part;cytoplasmic part;intracellular organelle lumen;intracellular organelle part;intracellular part;membrane-enclosed lumen;mitochondrial matrix;mitochondrial part;organelle lumen;organelle part	Pyrimidine metabolism;Selenocompound metabolism	Thioredoxin reductase 2	Symbols: NTRA, ATNTRA, NTR2 | NTRA (NADPH-DEPENDENT THIOREDOXIN REDUCTASE A);thioredoxin-disulfide reductase | chr2:7564345-7566539 FORWARD	cytosol	C	21.1	redox.thioredoxin	21	21.1	7	7	7	27.4	27.4	27.4	38.257	0	29.189	338100000	39
Q9ZV34;A0A1P8B068	Q9ZV34;A0A1P8B068	AT2G28790	AT2G28790.1	AT2G28790	NaN	NaN	NaN	NaN	NaN	NaN	19.9965	20.9379	21.3457	20.4414	21.6312	21.5545	20.2139	20.6796	22.1809	21.6302	21.2197	21.1876	CBP1			cell junction;cell part;cell wall;cell-cell junction;external encapsulating structure;plant-type cell wall;plasmodesma			osmotin-like protein, putative | chr2:12354430-12355431 REVERSE	extracellular	EX	20.2	stress.abiotic	20	20.2	3	3	3	12.9	12.9	12.9	27.017	0	10.929	626840000	31
A0A1P8B0W4;P93733;A0A1P8AMV3;Q9C888	A0A1P8B0W4;P93733	AT2G42010	AT2G42010.1	AT2G42010	NaN	NaN	NaN	NaN	NaN	NaN	NaN	NaN	NaN	19.9303	19.4698	18.5021	NaN	18.631	19.5112	19.8842	19.9901	20.1647	PLDBETA1	catabolic process;defense response;defense response to bacterium;defense response to bacterium, incompatible interaction;defense response, incompatible interaction;immune response;immune system process;innate immune response;lipid catabolic process;lipid metabolic process;metabolic process;multi-organism process;primary metabolic process;response to bacterium;response to biotic stimulus;response …	binding;catalytic activity;hydrolase activity;hydrolase activity, acting on ester bonds;lipase activity;lipid binding;NAPE-specific phospholipase D activity;phosphatidylinositol binding;phosphatidylinositol-4,5-bisphosphate binding;phospholipase activity;phospholipase D activity;phospholipid binding;phosphoric diester hydrolase activity;phosphoric ester hydrolase activity	cell junction;cell part;cell-cell junction;cytoplasm;intracellular part;membrane;plasmodesma	Endocytosis;Ether lipid metabolism;Fc gamma R-mediated phagocytosis;Glycerophospholipid metabolism;GnRH signaling pathway	Phospholipase D beta 1	phospholipase D | chr2:17532813-17538400 REVERSE;Symbols: PLDBETA1, PLDBETA | PLDBETA1 (PHOSPHOLIPASE D BETA 1)	cytosol	C	11.9.3.1	lipid metabolism.lipid degradation.lysophospholipases.phospholipase D	11	11.9	9	8	6	9.3	8.7	6.3	124.07	0	15.91	180350000	17
A0A1P8B0X3;F4IIU4	A0A1P8B0X3;F4IIU4	AT2G34680	AT2G34680.1	AT2G34680	NaN	NaN	NaN	NaN	NaN	NaN	20.5866	21.2959	20.5998	20.7198	20.1563	20.1646	NaN	19.5965	19.6551	20.5722	20.6332	20.7587	AIR9	cell cycle phase;cell cycle process;cell division;cellular component organization;cellular component organization at cellular level;cellular component organization or biogenesis;cellular component organization or biogenesis at cellular level;cellular process;mitosis;nuclear division;organelle fission;organelle organization		cell cortex part;cell part;cortical microtubule;cytoplasmic microtubule;cytoplasmic part;cytoskeletal part;intracellular non-membrane-bounded organelle;intracellular organelle;intracellular organelle part;intracellular part;macromolecular complex;microtubule;non-membrane-bounded organelle;organelle;organelle part;phragmoplast;preprophase band;protein complex;spindle		187-kDa microtubule-associated protein AIR9	protein binding | chr2:14616622-14629129 REVERSE;Symbols: AIR9 | AIR9	nucleus,plasma membrane	N,PM	37669	hormone metabolism.auxin.induced-regulated-responsive-activated	17	17.2	23	23	23	17.6	17.6	17.6	194.13	0	73.011	405050000	78
A0A1P8B108;Q93Z70	A0A1P8B108;Q93Z70	AT2G19940	AT2G19940.1;AT2G19940.2	AT2G19940	NaN	NaN	NaN	NaN	NaN	NaN	19.0656	19.9127	20.0599	NaN	NaN	NaN	18.8204	19.3249	18.6055	NaN	NaN	NaN		amine biosynthetic process;amine metabolic process;arginine biosynthetic process;arginine metabolic process;biosynthetic process;carboxylic acid biosynthetic process;carboxylic acid metabolic process;cellular amine metabolic process;cellular amino acid biosynthetic process;cellular amino acid metabolic process;cellular biosynthetic process;cellular ketone metabolic process;cellular metabolic proc…	binding;catalytic activity;cation binding;coenzyme binding;cofactor binding;copper ion binding;ion binding;metal ion binding;N-acetyl-gamma-glutamyl-phosphate reductase activity;NAD binding;nucleotide binding;oxidoreductase activity;oxidoreductase activity, acting on the aldehyde or oxo group of donors;oxidoreductase activity, acting on the aldehyde or oxo group of donors, NAD or NADP as acceptor…	cell part;chloroplast;chloroplast part;chloroplast stroma;cytoplasmic part;intracellular membrane-bounded organelle;intracellular non-membrane-bounded organelle;intracellular organelle;intracellular organelle part;intracellular part;membrane;membrane-bounded organelle;non-membrane-bounded organelle;nuclear part;nucleolus;organelle;organelle part;plastid;plastid part;plastid stroma	Arginine and proline metabolism;Lysine biosynthesis	Probable N-acetyl-gamma-glutamyl-phosphate reductase, chloroplastic	N-acetyl-gamma-glutamyl-phosphate reductase/ NAD or NADH binding / binding / catalytic/ oxidoreductase, acting on the aldehyde or oxo group of donors, NAD or NADP as acceptor / protein dimerization | chr2:8612926-8616018 FORWARD	plastid	P	13.1.2.3.3	amino acid metabolism.synthesis.glutamate family.arginine.N-Acetylglutamate-5-P reductase	13	13.1	5	5	5	15.7	15.7	15.7	42.822	0	10.288	53101000	7
O64838;A0A1P8B128	O64838;A0A1P8B128	AT2G23630	AT2G23630.1	AT2G23630	NaN	NaN	NaN	NaN	NaN	NaN	20.3611	21.8231	21.8057	19.8489	19.5165	20.9664	21.0145	21.7479	20.8222	20.3084	19.5922	18.8153	sks16	abscission;developmental process;developmental process involved in reproduction;floral organ abscission;reproductive process	binding;catalytic activity;cation binding;copper ion binding;ion binding;metal ion binding;oxidoreductase activity;transition metal ion binding				copper ion binding / pectinesterase | chr2:10052566-10055317 REVERSE;Symbols: sks16 | sks16 (SKU5 Similar 16)	extracellular	EX	35.1	not assigned.no ontology	35	35	11	11	8	22.6	22.6	19	61.028	0	31.423	414070000	35
A0A1P8B1H1;F4IPI4;A0A1P8B1H4	A0A1P8B1H1;F4IPI4;A0A1P8B1H4	AT2G17850	AT2G17850.1	AT2G17850	NaN	NaN	NaN	NaN	NaN	NaN	20.448	21.2809	22.2874	20.5199	20.8553	20.0441	20.1863	20.6898	20.4905	20.1577	19.6722	19.5166	STR17					Rhodanese-like domain-containing protein 17	Bacteria - 1018;BEST Arabidopsis thaliana protein match is: unknown protein (TAIR:AT5G66170.2);CONTAINS InterPro DOMAIN/s: Rhodanese-like (InterPro:IPR001763);EXPRESSED DURING: 9 growth stages;EXPRESSED IN: 9 plant structures;FUNCTIONS IN: molecular_function unknown;Fungi - 7;Has 1960 Blast hits to 1954 proteins in 396 species: Archae - 22;INVOLVED IN: aging;LOCATED IN: endomembrane system;Metazo…	endoplasmic reticulum	ER	29.4	protein.postranslational modification	29	29.4	5	5	5	38.3	38.3	38.3	21.815	0	31.029	355930000	37
A0A1P8B1I9;F4ISN0;Q9SL90	A0A1P8B1I9;F4ISN0;Q9SL90	AT2G25730	AT2G25730.1;AT2G25730.2	AT2G25730	NaN	NaN	NaN	NaN	NaN	NaN	NaN	NaN	18.2336	19.6491	17.9905	NaN	NaN	18.3674	17.9126	22.0396	19.9967	21.7265	At2g25730						unknown protein | chr2:10956302-10972729 REVERSE	cytosol	C	35.2	not assigned.unknown	35	35	35	35	35	15.4	15.4	15.4	275.67	0	94.349	388710000	56
A0A1P8B1L4;Q9ZVJ6	A0A1P8B1L4;Q9ZVJ6	AT2G38750	AT2G38750.1	AT2G38750	NaN	NaN	NaN	NaN	NaN	NaN	23.6182	23.9724	24.1538	23.9639	23.8367	22.4784	22.6024	22.9188	22.8831	22.816	23.5154	23.0382	ANN4	response to abiotic stimulus;response to abscisic acid stimulus;response to chemical stimulus;response to cold;response to endogenous stimulus;response to heat;response to hormone stimulus;response to organic substance;response to osmotic stress;response to salt stress;response to stimulus;response to stress;response to temperature stimulus;response to water;response to water deprivation	binding;calcium ion binding;calcium-dependent phospholipid binding;cation binding;ion binding;lipid binding;metal ion binding;phospholipid binding	cell junction;cell-cell junction;plasmodesma		Annexin D4	calcium ion binding / calcium-dependent phospholipid binding | chr2:16196265-16198491 REVERSE;Symbols: ANNAT4 | ANNAT4 (ANNEXIN ARABIDOPSIS 4)	cytosol,plasma membrane	C,PM	31.1	cell.organisation	31	31.1	19	19	19	56	56	56	34.494	0	134.09	2709600000	174
A0A1P8B1Y3;A0A1P8B1Z0;F4IP13	A0A1P8B1Y3;A0A1P8B1Z0;F4IP13	AT2G36810	AT2G36810.1	AT2G36810	NaN	NaN	NaN	NaN	NaN	NaN	NaN	NaN	NaN	19.1184	17.5248	NaN	NaN	NaN	NaN	20.7049	20.3969	20.1392	SGR6	amyloplast organization;cellular component organization;cellular component organization at cellular level;cellular component organization or biogenesis;cellular component organization or biogenesis at cellular level;cellular process;gravitropism;multicellular organismal process;negative gravitropism;organelle organization;plastid organization;response to abiotic stimulus;response to external stim…		cell part;cytoplasmic part;intracellular organelle part;intracellular part;membrane;organelle membrane;organelle part;plant-type vacuole membrane;vacuolar membrane;vacuolar part		Protein SHOOT GRAVITROPISM 6	binding | chr2:15425479-15439462 REVERSE	nucleus	N	35.2	not assigned.unknown	35	35	15	15	15	12.7	12.7	12.7	164.59	0	50.251	185210000	24
A0A1P8B262;Q8GSA7	A0A1P8B262;Q8GSA7	AT2G22300	AT2G22300.1;AT2G22300.2	AT2G22300	NaN	NaN	NaN	NaN	NaN	NaN	NaN	18.2537	18.5463	18.6503	18.4778	18.24	NaN	19.484	18.4025	19.5664	18.6173	19.508	CMTA3	aging;biological regulation;biosynthetic process;cellular biosynthetic process;cellular macromolecule biosynthetic process;cellular macromolecule metabolic process;cellular metabolic process;cellular nitrogen compound metabolic process;cellular process;defense response;defense response to bacterium;defense response to fungus;developmental process;leaf senescence;macromolecule biosynthetic process…	binding;DNA binding;nucleic acid binding	cell part;intracellular membrane-bounded organelle;intracellular organelle;intracellular part;membrane-bounded organelle;nucleus;organelle		Calmodulin-binding transcription activator 3	calmodulin binding / transcription regulator | chr2:9471388-9476646 FORWARD;Symbols: CAMTA3, SR1 | SR1 (SIGNAL RESPONSIVE 1)	nucleus	N	27.3.39	RNA.regulation of transcription.AtSR Transcription Factor family	27	27.3	8	8	8	10.1	10.1	10.1	109.42	0	32.688	125170000	15
A0A1P8B2E4;Q9SI62;A0A1P8B2I5;Q9LZG4;Q9CAH5	A0A1P8B2E4;Q9SI62;A0A1P8B2I5	AT2G16530	AT2G16530.1	AT2G16530	NaN	NaN	NaN	NaN	NaN	NaN	NaN	17.8738	NaN	18.7329	NaN	18.2148	NaN	NaN	18.7704	21.2213	20.8288	21.4245		carbohydrate metabolic process;cellular carbohydrate metabolic process;cellular macromolecule metabolic process;cellular metabolic process;cellular process;cellular protein metabolic process;glycosylation;lipid metabolic process;macromolecule glycosylation;macromolecule metabolic process;macromolecule modification;metabolic process;primary metabolic process;protein glycosylation;protein metabolic…	catalytic activity;oxidoreductase activity;oxidoreductase activity, acting on the CH-CH group of donors	cell part;cytoplasmic part;endoplasmic reticulum;endoplasmic reticulum membrane;endoplasmic reticulum part;Golgi apparatus;integral to membrane;intracellular membrane-bounded organelle;intracellular organelle;intracellular organelle part;intracellular part;intrinsic to membrane;membrane;membrane part;membrane-bounded organelle;organelle;organelle membrane;organelle part		Polyprenol reductase 2	3-oxo-5-alpha-steroid 4-dehydrogenase family protein / steroid 5-alpha-reductase family protein | chr2:7162989-7165323 REVERSE	endoplasmic reticulum	ER	17.3.1.1.1	hormone metabolism.brassinosteroid.synthesis-degradation.BRs.DET2	17	17.3	7	7	7	20.4	20.4	20.4	41.452	0	26.618	293260000	26
B3H4N3;A0A1P8B2H2;Q9SLA2;Q9SZY7	B3H4N3;A0A1P8B2H2;Q9SLA2;Q9SZY7	AT2G25610;AT4G32530	AT2G25610.1;AT4G32530.1;AT4G32530.2	AT2G25610	NaN	NaN	NaN	NaN	NaN	NaN	NaN	NaN	NaN	19.8044	NaN	20.5194	NaN	NaN	20.1146	20.071	19.6452	19.8677	At4g32530;VHA-c''1;VHA-c''2	ATP hydrolysis coupled proton transport;cation transport;cellular process;energy coupled proton transport, against electrochemical gradient;establishment of localization;hydrogen transport;ion transmembrane transport;ion transport;monovalent inorganic cation transport;proton transport;transmembrane transport;transport	cation transmembrane transporter activity;hydrogen ion transmembrane transporter activity;inorganic cation transmembrane transporter activity;ion transmembrane transporter activity;monovalent inorganic cation transmembrane transporter activity;substrate-specific transmembrane transporter activity;substrate-specific transporter activity;transmembrane transporter activity;transporter activity	cell part"""";cytoplasmic part;endoplasmic reticulum membrane;endoplasmic reticulum part;Golgi apparatus part;Golgi membrane;integral to membrane;intracellular membrane-bounded organelle;intracellular organelle;intracellular organelle part;intracellular part;intrinsic to membrane;macromolecular complex;membrane;membrane part;membrane-bounded organelle;organelle;organelle membrane;organelle part;p…	Epithelial cell signaling in Helicobacter pylori infection;ko05152;Lysosome;Oxidative phosphorylation;Phagosome;Rheumatoid arthritis;Vibrio cholerae infection	V-type proton ATPase subunit c''1;V-type proton ATPase subunit c''2	H+-transporting two-sector ATPase, C subunit family protein | chr2:10901291-10902531 REVERSE;vacuolar ATP synthase, putative / V-ATPase, putative | chr4:15693114-15695100 REVERSE""""	plasma membrane	PM	34.1.1.2	transport.p- and v-ATPases.H+-transporting two-sector ATPase.subunit C	34	34.1.1	2	2	2	7.6	7.6	7.6	21.76	0	4.7282	265320000	17
A0A1P8B2L8;Q9ZQ47;Q9SZJ2	A0A1P8B2L8;Q9ZQ47	AT2G22660	AT2G22660.1;AT2G22660.2	AT2G22660	NaN	NaN	NaN	NaN	NaN	NaN	19.5338	19.3152	20.4656	19.6063	19.279	20.3216	19.5238	20.1346	19.7654	19.748	19.8809	20.0063	GRDP1	abscisic acid mediated signaling pathway;biological regulation;cellular process;cellular response to abiotic stimulus;cellular response to abscisic acid stimulus;cellular response to chemical stimulus;cellular response to endogenous stimulus;cellular response to hormone stimulus;cellular response to organic substance;cellular response to osmotic stress;cellular response to stimulus;cellular respo…		cell part;membrane;plasma membrane		Glycine-rich domain-containing protein 1	Bacteria - 5555;BEST Arabidopsis thaliana protein match is: glycine-rich protein (TAIR:AT4G37900.1);CONTAINS InterPro DOMAIN/s: Protein of unknown function DUF1399 (InterPro:IPR009836);EXPRESSED DURING: 13 growth stages;EXPRESSED IN: 24 plant structures;FUNCTIONS IN: molecular_function unknown;Fungi - 897;Has 14843 Blast hits to 4550 proteins in 469 species: Archae - 40;INVOLVED IN: biological_pr…	cytosol	C	35.1.40	not assigned.no ontology.glycine rich proteins	35	35	14	14	14	22.6	22.6	22.6	80.765	0	39.032	237140000	48
A0A1P8B2T3;Q9SKY5;A0A1P8B2T7	A0A1P8B2T3;Q9SKY5;A0A1P8B2T7	AT2G32150	AT2G32150.1	AT2G32150	NaN	NaN	NaN	NaN	NaN	NaN	18.2736	19.6173	19.59	18.4877	18.8177	NaN	19.4967	20.0324	NaN	18.6195	18.8124	19.6001			catalytic activity;hydrolase activity				haloacid dehalogenase-like hydrolase family protein | chr2:13659006-13660764 FORWARD	cytosol	C	35.1	not assigned.no ontology	35	35	6	6	6	31.6	31.6	31.6	25.512	0	18.55	135220000	14
A0A1P8B2X5;O48726	A0A1P8B2X5;O48726	AT2G26590	AT2G26590.1;AT2G26590.2;AT2G26590.3	AT2G26590	NaN	NaN	NaN	NaN	NaN	NaN	20.3774	20.3515	19.8807	19.109	19.0771	19.8567	20.2444	20.7994	19.2846	NaN	19.175	NaN	RPN13			cell part;cytoplasm;intracellular membrane-bounded organelle;intracellular organelle;intracellular part;macromolecular complex;membrane-bounded organelle;nucleus;organelle;proteasome complex;protein complex		26S proteasome regulatory subunit RPN13	adhesion regulating molecule family | chr2:11311004-11315096 REVERSE	nucleus	N	35.1	not assigned.no ontology	35	35	5	5	5	25	25	25	32.771	0	20.552	160710000	20
A0A1P8B3H0;O49499;Q3E6Z1	A0A1P8B3H0;O49499;Q3E6Z1	AT4G34050	AT4G34050.1;AT4G34050.2	AT4G34050	NaN	NaN	NaN	NaN	NaN	NaN	25.5624	24.2966	23.7235	22.7923	24.2469	22.6922	24.3359	23.5066	23.0917	22.2721	22.6182	22.3089	CCoAOMT1;CCOAOMT1	aromatic compound biosynthetic process;biosynthetic process;cellular aromatic compound metabolic process;cellular biosynthetic process;cellular metabolic process;cellular process;coumarin biosynthetic process;coumarin metabolic process;heterocycle metabolic process;lignin biosynthetic process;lignin metabolic process;metabolic process;phenylpropanoid biosynthetic process;phenylpropanoid metabolic…	binding;caffeoyl-CoA O-methyltransferase activity;catalytic activity;cation binding;ion binding;metal ion binding;methyltransferase activity;O-methyltransferase activity;S-adenosylmethionine-dependent methyltransferase activity;transferase activity;transferase activity, transferring one-carbon groups;transferase activity, transferring one-carbon groups""""		Flavonoid biosynthesis;Phenylalanine metabolism;Phenylpropanoid biosynthesis;Stilbenoid, diarylheptanoid and gingerol biosynthesis	Caffeoyl-CoA O-methyltransferase 1	caffeoyl-CoA 3-O-methyltransferase, putative | chr4:16310775-16312216 FORWARD	cytosol	C	16.2.1.6	secondary metabolism.phenylpropanoids.lignin biosynthesis.CCoAOMT	16	16.2	16	16	16	55.6	55.6	55.6	32.473	0	131.56	2313400000	131
A0A1P8B3S1;Q9SUM3	A0A1P8B3S1;Q9SUM3	AT4G30210	AT4G30210.2	AT4G30210	NaN	NaN	NaN	NaN	NaN	NaN	19.2989	NaN	NaN	19.5102	18.9472	NaN	NaN	NaN	19.0356	18.8243	18.8664	19.1477	ATR2	cellular aromatic compound metabolic process;cellular metabolic process;cellular process;metabolic process;oxidation-reduction process;phenylpropanoid metabolic process;secondary metabolic process	binding;catalytic activity;cation binding;coenzyme binding;cofactor binding;FMN binding;ion binding;iron ion binding;metal ion binding;NADPH-hemoprotein reductase activity;nucleotide binding;oxidoreductase activity;oxidoreductase activity, acting on NADH or NADPH;oxidoreductase activity, acting on NADH or NADPH, heme protein as acceptor;transition metal ion binding	cell part;chloroplast;cytoplasmic part;endoplasmic reticulum;endoplasmic reticulum membrane;endoplasmic reticulum part;intracellular membrane-bounded organelle;intracellular organelle;intracellular organelle part;intracellular part;membrane;membrane part;membrane-bounded organelle;organelle;organelle membrane;organelle part;plastid		NADPH--cytochrome P450 reductase 2	NADPH-hemoprotein reductase | chr4:14796764-14800922 FORWARD;Symbols: ATR2, AR2 | ATR2 (ARABIDOPSIS P450 REDUCTASE 2)	endoplasmic reticulum	ER	26.1	misc.cytochrome P450	26	26.1	8	7	7	14	13	13	85.988	0	26.98	113150000	20
A0A1P8B3U2;Q8VZJ2	A0A1P8B3U2;Q8VZJ2	AT4G16260	AT4G16260.1	AT4G16260	NaN	NaN	NaN	NaN	NaN	NaN	18.0144	22.7741	21.1666	20.3749	21.6618	18.1048	23.6013	23.9935	19.5907	18.6482	18.7709	19.4444	At4g16260	carbohydrate metabolic process;defense response;defense response to fungus;defense response to fungus, incompatible interaction;defense response to nematode;defense response, incompatible interaction;immune response;immune system process;innate immune response;metabolic process;multi-organism process;primary metabolic process;response to abiotic stimulus;response to biotic stimulus;response to fu…	catalytic activity;hydrolase activity;hydrolase activity, acting on glycosyl bonds;hydrolase activity, hydrolyzing O-glycosyl compounds	cell part;cell wall;cytoplasmic part;external encapsulating structure;intracellular organelle part;intracellular part;membrane;organelle membrane;organelle part;vacuolar membrane;vacuolar part			catalytic/ cation binding / hydrolase, hydrolyzing O-glycosyl compounds | chr4:9200010-9201552 REVERSE	extracellular	EX	26.4.1	misc.beta 1,3 glucan hydrolases.glucan endo-1,3-beta-glucosidase	26	26.4	10	10	10	44.4	44.4	44.4	34.653	0	160.61	825680000	62
A0A1P8B428;Q93V93	A0A1P8B428;Q93V93	AT4G26010	AT4G26010.1	AT4G26010	NaN	NaN	NaN	NaN	NaN	NaN	24.8133	26.2551	26.9215	24.9785	25.2345	26.114	24.173	25.4093	26.4825	25.3258	25.1472	24.6898	PER44	catabolic process;cellular catabolic process;cellular metabolic process;cellular process;cellular response to chemical stimulus;cellular response to hydrogen peroxide;cellular response to oxidative stress;cellular response to reactive oxygen species;cellular response to stimulus;cellular response to stress;hydrogen peroxide catabolic process;hydrogen peroxide metabolic process;metabolic process;r…	antioxidant activity;binding;catalytic activity;cation binding;heme binding;ion binding;iron ion binding;metal ion binding;oxidoreductase activity;oxidoreductase activity, acting on peroxide as acceptor;peroxidase activity;tetrapyrrole binding;transition metal ion binding	extracellular region	Methane metabolism;Phenylalanine metabolism;Phenylpropanoid biosynthesis	Peroxidase 44	peroxidase, putative | chr4:13200593-13201941 FORWARD	extracellular	EX	26.12	misc.peroxidases	26	26.12	16	16	16	33.7	33.7	33.7	36.957	0	108.69	12430000000	282
A0A1P8B475;Q8LPT3	A0A1P8B475;Q8LPT3	AT4G27870	AT4G27870.1	AT4G27870	NaN	NaN	NaN	NaN	NaN	NaN	NaN	NaN	NaN	18.4752	17.2128	18.2713	16.6208	NaN	18.3691	19.7644	19.7043	19.929	MEBL			cell part;cytoplasmic part;endoplasmic reticulum membrane;endoplasmic reticulum part;integral to membrane;intracellular organelle part;intracellular part;intrinsic to membrane;membrane;membrane part;organelle membrane;organelle part		Membrane protein of ER body-like protein	integral membrane family protein | chr4:13878923-13882882 FORWARD	vacuole	V	35.1	not assigned.no ontology	35	35	12	12	12	24.6	24.6	24.6	84.958	0	60.134	126080000	22
Q8RWU9;A0A1P8B4A5;A0A1P8B4B7;A0A1P8B4B2	Q8RWU9;A0A1P8B4A5;A0A1P8B4B7;A0A1P8B4B2	AT4G24100	AT4G24100.1	AT4G24100	NaN	NaN	NaN	NaN	NaN	NaN	20.6146	NaN	NaN	19.6487	19.0629	18.9519	NaN	NaN	NaN	19.982	19.4477	19.8394	At4g24100	activation of protein kinase activity;biological regulation;cellular process;cellular response to stimulus;cellular response to stress;intracellular protein kinase cascade;intracellular signal transduction;positive regulation of catalytic activity;positive regulation of kinase activity;positive regulation of molecular function;positive regulation of protein kinase activity;positive regulation of …	adenyl nucleotide binding;adenyl ribonucleotide binding;ATP binding;binding;catalytic activity;kinase activity;nucleotide binding;phosphotransferase activity, alcohol group as acceptor;protein kinase activity;protein serine/threonine kinase activity;purine nucleotide binding;purine ribonucleoside triphosphate binding;purine ribonucleotide binding;ribonucleotide binding;transferase activity;transf…	cell part;cytoplasm;intracellular part;membrane;plasma membrane			protein kinase family protein | chr4:12515076-12519841 FORWARD	cytosol	C	30.30.1	signalling.kinase.cytoplasmatic kinase	30	30.3	10	10	8	19.7	19.7	14.8	78.746	0	37.022	167610000	18
A0A1P8B4B4;Q9SMY7;Q9SRX4;A0A1P8BGK2;A0A1I9LRM8;A0A1P8B5T5;O81301;Q84R10;Q9LYT5;O48711;O49298;Q8RXK7;Q9FK05;Q9M3B0;O23447;Q3E8Z8	A0A1P8B4B4;Q9SMY7	AT4G33220	AT4G33220.1	AT4G33220	NaN	NaN	NaN	NaN	NaN	NaN	17.8941	NaN	NaN	18.2774	18.4355	19.0519	NaN	NaN	18.6467	16.7823	NaN	NaN	PME44	carbohydrate catabolic process;carbohydrate metabolic process;catabolic process;cell wall modification;cell wall organization;cell wall organization or biogenesis;cellular carbohydrate catabolic process;cellular carbohydrate metabolic process;cellular component organization or biogenesis;cellular macromolecule metabolic process;cellular metabolic process;cellular polysaccharide catabolic process;…	aspartyl esterase activity;carboxylic ester hydrolase activity;catalytic activity;enzyme inhibitor activity;enzyme regulator activity;hydrolase activity;hydrolase activity, acting on ester bonds;pectinesterase activity	cell part;cell wall;external encapsulating structure;extracellular region	Pentose and glucuronate interconversions;Starch and sucrose metabolism	Pectinesterase 44;Pectinesterase inhibitor 44;Probable pectinesterase/pectinesterase inhibitor 44	Symbols: PME44, ATPME44 | enzyme inhibitor/ pectinesterase | chr4:16022439-16026360 FORWARD	extracellular	EX	10.8.1	cell wall.pectin*esterases.PME	10	10.8	7	6	2	16.8	15.1	5.4	45.342	0	13.692	63264000	16
A0A1P8B4I5;F4JHS4;O04619	A0A1P8B4I5;F4JHS4;O04619	AT4G01100	AT4G01100.1;AT4G01100.2	AT4G01100	NaN	NaN	NaN	NaN	NaN	NaN	18.649	NaN	NaN	19.9931	19.0354	NaN	NaN	NaN	NaN	20.3456	19.9184	19.7069	ADNT1	cellular process;establishment of localization;transmembrane transport;transport		cell part;cytoplasmic part;integral to membrane;intracellular organelle part;intracellular part;intrinsic to membrane;membrane;membrane part;mitochondrial inner membrane;mitochondrial membrane;mitochondrial part;organelle inner membrane;organelle membrane;organelle part		Mitochondrial adenine nucleotide transporter ADNT1	ADP transmembrane transporter/ AMP transmembrane transporter/ ATP transmembrane transporter/ binding | chr4:477152-479936 FORWARD;Symbols: ADNT1 | ADNT1 (ADENINE NUCLEOTIDE TRANSPORTER 1)	mitochondrion	M	34.9	transport.metabolite transporters at the mitochondrial membrane	34	34.9	9	9	9	33.8	33.8	33.8	33.27	0	44.433	183580000	18
A0A1P8B4V5;Q8LDD3	A0A1P8B4V5;Q8LDD3	AT4G38100	AT4G38100.1	AT4G38100	NaN	NaN	NaN	NaN	NaN	NaN	NaN	NaN	NaN	18.1727	18.478	NaN	NaN	NaN	NaN	19.2075	19.0123	18.8087	CURT1D			cell part;chloroplast part;chloroplast thylakoid membrane;cytoplasmic part;integral to membrane;intracellular organelle part;intracellular part;intrinsic to membrane;membrane;membrane part;organelle part;photosynthetic membrane;plastid part;plastid thylakoid membrane;thylakoid membrane;thylakoid part		Protein CURVATURE THYLAKOID 1D, chloroplastic	unknown protein | chr4:17886869-17888204 REVERSE	plastid	P	29.5	protein.degradation	29	29.5	3	3	3	37.3	37.3	37.3	17.098	0	33.089	78744000	13
Q8H0V8;F4JJM1;A0A1P8B4Y6;Q9LPY3	Q8H0V8;F4JJM1;A0A1P8B4Y6	AT4G21660	AT4G21660.1;AT4G21660.2	AT4G21660	NaN	NaN	NaN	NaN	NaN	NaN	NaN	NaN	19.6529	19.2244	19.268	19.2476	NaN	NaN	19.0671	19.7192	19.6137	19.3465	At4g21660			cell part;intracellular membrane-bounded organelle;intracellular organelle;intracellular part;membrane-bounded organelle;nucleus;organelle	Spliceosome		proline-rich spliceosome-associated (PSP) family protein | chr4:11505961-11509841 REVERSE	nucleus	N	27.1.1	RNA.processing.splicing	27	27.1	9	9	9	23.6	23.6	23.6	66.833	0	27.329	172950000	23
A0A1P8B591;A0A1P8B595;F4JNL1	A0A1P8B591;A0A1P8B595;F4JNL1	AT4G23510	AT4G23510.1	AT4G23510	NaN	NaN	NaN	NaN	NaN	NaN	NaN	NaN	NaN	18.732	18.0719	NaN	NaN	NaN	NaN	18.9151	18.6024	18.3247	At4g23510	biological regulation;cellular process;cellular response to stimulus;regulation of biological process;regulation of cellular process;response to stimulus;signal transduction		cell part;cytoplasmic part;intracellular membrane-bounded organelle;intracellular organelle;intracellular part;membrane-bounded organelle;organelle;vacuole			disease resistance protein (TIR class), putative | chr4:12267516-12270543 REVERSE	cytosol	C	20.1.7	stress.biotic.PR-proteins	20	20.1	8	8	8	15.4	15.4	15.4	71.399	0	25.168	73191000	17
A0A1P8B5B9;Q1PE30	A0A1P8B5B9;Q1PE30	AT4G31230	AT4G31230.1	AT4G31230	NaN	NaN	NaN	NaN	NaN	NaN	NaN	NaN	NaN	21.0858	20.8202	23.1391	NaN	NaN	22.5625	21.8144	21.795	21.7334	At4g31230	biological regulation;cell differentiation;cell surface receptor linked signaling pathway;cellular developmental process;cellular macromolecule metabolic process;cellular metabolic process;cellular process;cellular protein metabolic process;cellular response to chemical stimulus;cellular response to endogenous stimulus;cellular response to hormone stimulus;cellular response to organic substance;c…	adenyl nucleotide binding;adenyl ribonucleotide binding;ATP binding;binding;catalytic activity;enzyme binding;hydrolase activity;kinase activity;molecular transducer activity;nucleotide binding;peptide binding;peptide receptor activity;phosphotransferase activity, alcohol group as acceptor;protein binding;protein kinase activity;protein serine/threonine kinase activity;purine nucleotide binding;p…	cell junction;cell part;cell-cell junction;membrane;plasma membrane;plasmodesma			protein kinase family protein | chr4:15172897-15176109 REVERSE	cytosol,nucleus	C,N	30.30.2.59	signalling.kinase.RLCK.receptor like cytoplasmatic kinase IX	30	30.30.2	1	1	1	1.8	1.8	1.8	73.961	0.0033099	2.4213	742550000	10
Q9C5F6;A0A1P8B5D8;A0A1P8B5D2;A0A1P8B5D6;A0A1P8B1Z7;A0A1P8B1V7;A0A1P8B1X9;A0A1P8B1U9;A0A1P8B1X2;F4IFM1;A0A1P8B1W5;F4IFL9;Q7X8U5;F4IFM0;A0A1P8B1V4;A0A1P8B1V0	Q9C5F6;A0A1P8B5D8;A0A1P8B5D2;A0A1P8B5D6	AT4G38550	AT4G38550.1	AT4G38550	NaN	NaN	NaN	NaN	NaN	NaN	19.1238	18.9224	18.6352	19.7894	19.4668	19.6636	18.5746	19.3548	19.5408	20.0679	20.0155	20.2959	At4g38550						Bacteria - 103;BEST Arabidopsis thaliana protein match is: unknown protein (TAIR:AT2G20950.1);CONTAINS InterPro DOMAIN/s: Phospholipase-like, arabidopsis (InterPro:IPR007942);EXPRESSED DURING: 13 growth stages;EXPRESSED IN: 21 plant structures;Fungi - 619;Has 2527 Blast hits to 1973 proteins in 273 species: Archae - 3;LOCATED IN: chloroplast;Metazoa - 1039;Other Eukaryotes - 216 (source: NCBI BLi…	nucleus	N	35.2	not assigned.unknown	35	35	9	9	9	17.8	17.8	17.8	69.681	0	28.626	245960000	29
A0A1P8B5V5;O49523;A0A1P8B5V6	A0A1P8B5V5;O49523;A0A1P8B5V6	AT4G18550	AT4G18550.1	AT4G18550	NaN	NaN	NaN	NaN	NaN	NaN	20.334	18.6116	19.4683	20.6913	22.1017	21.1016	NaN	NaN	19.3125	NaN	18.9486	18.2944	DSEL	acylglycerol catabolic process;acylglycerol metabolic process;biological regulation;catabolic process;cellular catabolic process;cellular lipid catabolic process;cellular lipid metabolic process;cellular metabolic process;cellular process;diacylglycerol catabolic process;diacylglycerol metabolic process;glycerol ether catabolic process;glycerol ether metabolic process;glycerolipid catabolic proce…	acylglycerol lipase activity;carboxylic ester hydrolase activity;catalytic activity;hydrolase activity;hydrolase activity, acting on ester bonds;lipase activity;phosphatidylcholine 1-acylhydrolase activity;phospholipase activity	cell part;cytoplasm;intracellular part		Phospholipase A1-IIgamma	lipase class 3 family protein | chr4:10224921-10226862 REVERSE	cytosol	C	11.9.2.1	lipid metabolism.lipid degradation.lipases.triacylglycerol lipase	11	11.9	7	7	7	14.2	14.2	14.2	49.922	0	14.685	223170000	21
A0A1P8B5Y0;A0A1P8B5Y3;A8MRI9;Q38853	A0A1P8B5Y0;A0A1P8B5Y3;A8MRI9;Q38853	AT4G35770	AT4G35770.1;AT4G35770.3	AT4G35770	NaN	NaN	NaN	NaN	NaN	NaN	NaN	NaN	NaN	18.8768	18.9031	18.58	NaN	NaN	NaN	NaN	19.3395	19.924	SEN1;STR15	aging;developmental process;response to chemical stimulus;response to endogenous stimulus;response to jasmonic acid stimulus;response to organic substance;response to oxidative stress;response to stimulus;response to stress;response to wounding		cell part;chloroplast;cytoplasmic part;intracellular membrane-bounded organelle;intracellular organelle;intracellular part;membrane-bounded organelle;organelle;plastid;thylakoid		Rhodanese-like domain-containing protein 15, chloroplastic	Symbols: SEN1, ATSEN1, DIN1 | SEN1 (SENESCENCE 1) | chr4:16944941-16946192 FORWARD	plastid	P	33.99	development.unspecified	33	33.99	4	4	4	30.3	30.3	30.3	13.593	0	9.7168	99465000	10
A0A1P8B616;Q680P8	A0A1P8B616;Q680P8	AT3G43980;AT3G44010;AT4G33865	AT3G43980.1;AT3G44010.1;AT4G33865.1	AT3G43980	NaN	NaN	NaN	NaN	NaN	NaN	NaN	NaN	NaN	20.1197	16.4561	17.7917	NaN	NaN	18.4568	20.5039	20.8189	20.6516	RPS29A	biosynthetic process;cellular biosynthetic process;cellular macromolecule biosynthetic process;cellular macromolecule metabolic process;cellular metabolic process;cellular process;cellular protein metabolic process;macromolecule biosynthetic process;macromolecule metabolic process;metabolic process;primary metabolic process;protein metabolic process;translation	binding;cation binding;ion binding;metal ion binding;structural constituent of ribosome;structural molecule activity	cell part;cytosolic small ribosomal subunit;intracellular organelle part;intracellular part;macromolecular complex;organelle part;ribonucleoprotein complex;small ribosomal subunit	Ribosome	40S ribosomal protein S29	40S ribosomal protein S29 (RPS29A) | chr3:15778402-15779311 REVERSE;40S ribosomal protein S29 (RPS29B) | chr3:15799931-15801200 REVERSE;40S ribosomal protein S29 (RPS29C) | chr4:16233209-16234196 REVERSE	cytosol,nucleus	C,N	29.2.1.2.1.29	protein.synthesis.ribosomal protein.eukaryotic.40S subunit.S29	29	29.2.1.2	1	1	1	32.4	32.4	32.4	4.1489	0	6.5396	221790000	19
A0A1P8B653;Q8L856	A0A1P8B653;Q8L856	AT4G25570	AT4G25570.1	AT4G25570	NaN	NaN	NaN	NaN	NaN	NaN	20.8204	21.1475	NaN	20.4172	20.5581	22.6904	20.7083	20.192	21.0209	20.3233	20.3255	NaN	CYB561A		binding;catalytic activity;cation binding;ion binding;metal ion binding;oxidoreductase activity	cell part;chloroplast;cytoplasmic part;integral to membrane;intracellular membrane-bounded organelle;intracellular organelle;intracellular organelle part;intracellular part;intrinsic to membrane;membrane;membrane part;membrane-bounded organelle;organelle;organelle membrane;organelle part;plastid;vacuolar membrane;vacuolar part;vacuole		Transmembrane ascorbate ferrireductase 1	carbon-monoxide oxygenase | chr4:13053686-13055623 REVERSE;Symbols: ACYB-2 | ACYB-2	plasma membrane	PM	21.2	redox.ascorbate and glutathione	21	21.2	2	2	2	7.5	7.5	7.5	31.024	0	7.7431	454300000	22
A0A1P8B661;Q9SPE5	A0A1P8B661;Q9SPE5	AT4G20410	AT4G20410.1	AT4G20410	NaN	NaN	NaN	NaN	NaN	NaN	20.6997	21.746	21.4814	20.2229	20.5983	19.6102	19.9739	20.6335	19.3306	19.9255	20.7374	19.958	GSNAP	cellular component organization;cellular component organization or biogenesis;cellular process;establishment of localization;establishment of localization in cell;establishment of protein localization;intracellular protein transport;intracellular transport;membrane fusion;membrane organization;protein transport;transport;vesicle-mediated transport	binding;protein binding;SNARE binding;soluble NSF attachment protein activity;syntaxin binding	cell part;cytoplasmic part;intracellular organelle part;intracellular part;macromolecular complex;membrane;membrane part;organelle membrane;organelle part;plasma membrane;protein complex;SNARE complex;vacuolar membrane;vacuolar part		Gamma-soluble NSF attachment protein	binding / transporter | chr4:11013895-11016576 REVERSE;Symbols: GSNAP, GAMMA-SNAP | GSNAP (GAMMA-SOLUBLE NSF ATTACHMENT PROTEIN)	plasma membrane	PM	29.3.4.99	protein.targeting.secretory pathway.unspecified	29	29.3.4	9	9	9	31	31	31	33.241	0	57.656	384490000	42
A0A1P8B6G3;Q8GYA6	A0A1P8B6G3;Q8GYA6	AT4G19006	AT4G19006.1	AT4G19006	NaN	NaN	NaN	NaN	NaN	NaN	20.704	21.9025	21.5966	20.9378	20.7943	19.5108	22.3845	22.1379	19.9665	20.1901	20.1499	20.2337	RPN9B	catabolic process;macromolecule catabolic process;macromolecule metabolic process;metabolic process;primary metabolic process;protein catabolic process;protein metabolic process		cell part;cytoplasmic part;cytosol;intracellular membrane-bounded organelle;intracellular organelle;intracellular part;macromolecular complex;membrane-bounded organelle;nucleus;organelle;proteasome complex;protein complex	Proteasome	26S proteasome non-ATPase regulatory subunit 13 homolog B	26S proteasome regulatory subunit, putative (RPN9) | chr4:10409183-10411465 REVERSE	cytosol,nucleus	C,N	29.5.11.20	protein.degradation.ubiquitin.proteasom	29	29.5.11.2	14	8	8	37.1	24.4	24.4	50.187	0	46.234	498110000	51
A0A1P8B6N4;Q9SUW2;A0A1P8B8Z4;Q9SU38	A0A1P8B6N4;Q9SUW2;A0A1P8B8Z4;Q9SU38	AT4G12440;AT4G22570	AT4G12440.2;AT4G22570.1	AT4G12440	NaN	NaN	NaN	NaN	NaN	NaN	21.4696	NaN	NaN	21.1716	21.9394	20.2891	NaN	NaN	NaN	19.3647	19.0995	19.1401	APT3;APT4	adenine biosynthetic process;adenine metabolic process;adenine salvage;AMP biosynthetic process;AMP metabolic process;AMP salvage;biosynthetic process;cellular aromatic compound metabolic process;cellular biosynthetic process;cellular metabolic compound salvage;cellular metabolic process;cellular nitrogen compound biosynthetic process;cellular nitrogen compound metabolic process;cellular process;…	adenine phosphoribosyltransferase activity;catalytic activity;transferase activity;transferase activity, transferring glycosyl groups;transferase activity, transferring pentosyl groups	cell part;cytoplasm;cytoplasmic part;cytosol;intracellular part	Purine metabolism	Adenine phosphoribosyltransferase 3;Adenine phosphoribosyltransferase 4	adenine phosphoribosyltransferase | chr4:11882126-11885421 REVERSE;Symbols: APT3 | APT3 (ADENINE PHOSPHORIBOSYL TRANSFERASE 3);Symbols: APT4 | adenine phosphoribosyltransferase, putative | chr4:7376268-7380151 FORWARD	cytosol	C	23.3.1.1	nucleotide metabolism.salvage.phosphoribosyltransferases.aprt	23	23.3	2	2	2	22.9	22.9	22.9	11.772	0	6.781	220310000	15
A0A1P8B708;A0A1P8B700;A0A1P8B6Z5;F4JRG0;Q9SU08	A0A1P8B708;A0A1P8B700;A0A1P8B6Z5;F4JRG0;Q9SU08	AT4G12780	AT4G12780.1;AT4G12780.2	AT4G12780	NaN	NaN	NaN	NaN	NaN	NaN	NaN	NaN	NaN	NaN	NaN	NaN	NaN	NaN	NaN	18.191	17.7435	17.9612	At4g12780			cell part;cytoplasmic part;cytosol;intracellular part;membrane;plasma membrane		Auxilin-related protein 1	heat shock protein binding | chr4:7512047-7517005 FORWARD	nucleus	N	31.4	cell.vesicle transport	31	31.4	10	3	3	22.9	7.5	7.5	86.016	0	7.1259	32580000	6
A0A1P8B7C6;A0A1P8B7E1;Q8W4P8	A0A1P8B7C6;A0A1P8B7E1;Q8W4P8	AT4G27860	AT4G27860.1;AT4G27860.2	AT4G27860	NaN	NaN	NaN	NaN	NaN	NaN	NaN	19.2812	19.3408	18.9577	18.3685	19.0491	18.6208	18.439	19.8596	20.0096	20.2377	20.3346	MEB1	cation transport;cellular process;establishment of localization;ion transmembrane transport;ion transport;iron ion transmembrane transport;iron ion transport;manganese ion transmembrane transport;manganese ion transport;metal ion transport;transition metal ion transport;transmembrane transport;transport	cation transmembrane transporter activity;inorganic cation transmembrane transporter activity;ion transmembrane transporter activity;iron ion transmembrane transporter activity;manganese ion transmembrane transporter activity;metal ion transmembrane transporter activity;substrate-specific transmembrane transporter activity;substrate-specific transporter activity;transition metal ion transmembrane…	cell part;cytoplasmic part;endoplasmic reticulum;endoplasmic reticulum membrane;endoplasmic reticulum part;ER body;integral to membrane;intracellular membrane-bounded organelle;intracellular organelle;intracellular organelle part;intracellular part;intrinsic to membrane;membrane;membrane part;membrane-bounded organelle;organelle;organelle membrane;organelle part		Membrane protein of ER body 1	integral membrane family protein | chr4:13873797-13876526 FORWARD	vacuole	V	35.1	not assigned.no ontology	35	35	6	6	6	15.7	15.7	15.7	69.003	0	41.058	218010000	28
Q84VV6;A0A1P8B7J6	Q84VV6;A0A1P8B7J6	AT4G16566	AT4G16566.1	AT4G16566	NaN	NaN	NaN	NaN	NaN	NaN	NaN	NaN	NaN	19.7443	19.4853	19.2899	NaN	NaN	19.314	19.559	19.3611	19.6863	HINT4	cellular metabolic process;cellular nitrogen compound metabolic process;cellular process;heterocycle metabolic process;metabolic process;nitrogen compound metabolic process;nucleobase-containing compound metabolic process;nucleobase-containing small molecule metabolic process;nucleoside phosphate metabolic process;nucleotide metabolic process;primary metabolic process;purine nucleotide metabolic …	adenylylsulfatase activity;adenylyltransferase activity;catalytic activity;hydrolase activity;hydrolase activity, acting on acid anhydrides;hydrolase activity, acting on acid anhydrides, in sulfonyl-containing anhydrides;nucleotidyltransferase activity;sulfate adenylyltransferase (ADP) activity;sulfate adenylyltransferase activity;transferase activity;transferase activity, transferring phosphorus…	cell part;cytoplasmic part;intracellular membrane-bounded organelle;intracellular organelle;intracellular part;membrane-bounded organelle;microbody;organelle;peroxisome			histidine triad family protein / HIT family protein | chr4:9334622-9335968 REVERSE	peroxisome	PX	23	nucleotide metabolism	23	23	5	5	5	39	39	39	16.797	0	15.933	146910000	13
A0A1P8B7K5;Q8LBN7;F4JZP8;A0A1P8BCW9	A0A1P8B7K5;Q8LBN7	AT4G33640	AT4G33640.1	AT4G33640	NaN	NaN	NaN	NaN	NaN	NaN	NaN	NaN	NaN	18.8941	18.8432	18.8515	NaN	NaN	17.0156	NaN	NaN	NaN						Costars family protein At4g33640	unknown protein | chr4:16159548-16160327 REVERSE	cytosol	C	35.2	not assigned.unknown	35	35	3	3	3	16.8	16.8	16.8	18.337	0	11.49	41939000	7
O65422;A0A1P8B7M3	O65422;A0A1P8B7M3	AT4G21570	AT4G21570.1	AT4G21570	NaN	NaN	NaN	NaN	NaN	NaN	NaN	NaN	16.1467	18.4027	17.4737	17.9185	16.9267	17.5055	19.1501	20.3729	19.9908	20.0834	F18E5.190			cell part;cytoplasmic part;endoplasmic reticulum;intracellular membrane-bounded organelle;intracellular organelle;intracellular part;membrane-bounded organelle;organelle			unknown protein | chr4:11470883-11472981 REVERSE	endoplasmic reticulum	ER	35.2	not assigned.unknown	35	35	2	2	2	7.1	7.1	7.1	33.993	0	14.065	149720000	11
Q7DLG4;A0A1P8B7W2;A0A1P8B7W5;O23247;A0A1P8B7W8	Q7DLG4;A0A1P8B7W2;A0A1P8B7W5;O23247;A0A1P8B7W8	AT4G26300	AT4G26300.1	AT4G26300	NaN	NaN	NaN	NaN	NaN	NaN	21.5941	22.4377	23.4057	21.8464	21.7478	22.2468	21.9516	22.537	22.4112	21.5209	21.6321	21.7132	T25K17.110	amine metabolic process;amino acid activation;arginyl-tRNA aminoacylation;carboxylic acid metabolic process;cellular amine metabolic process;cellular amino acid metabolic process;cellular ketone metabolic process;cellular macromolecule metabolic process;cellular metabolic process;cellular nitrogen compound metabolic process;cellular process;developmental process;developmental process involved in …	adenyl nucleotide binding;adenyl ribonucleotide binding;aminoacyl-tRNA ligase activity;arginine-tRNA ligase activity;ATP binding;binding;catalytic activity;ligase activity;ligase activity, forming aminoacyl-tRNA and related compounds;ligase activity, forming carbon-oxygen bonds;nucleotide binding;purine nucleotide binding;purine ribonucleoside triphosphate binding;purine ribonucleotide binding;ri…	cell part;chloroplast;chloroplast part;chloroplast stroma;cytoplasm;cytoplasmic part;intracellular membrane-bounded organelle;intracellular organelle;intracellular organelle part;intracellular part;membrane-bounded organelle;mitochondrion;organelle;organelle part;plastid;plastid part;plastid stroma	Aminoacyl-tRNA biosynthesis		ATP binding / aminoacyl-tRNA ligase/ arginine-tRNA ligase/ nucleotide binding | chr4:13307977-13313109 REVERSE;Symbols: emb1027 | emb1027 (embryo defective 1027)	plastid	P	29.1.19	protein.aa activation.arginine-tRNA ligase	29	29.1	23	23	16	39.8	39.8	30.3	66.323	0	86.333	1076600000	121
A0A1P8B7W9;O65902	A0A1P8B7W9;O65902	AT4G34490	AT4G34490.1	AT4G34490	NaN	NaN	NaN	NaN	NaN	NaN	22.7806	23.1973	23.413	22.949	22.5385	22.8946	22.3579	22.8284	22.5768	22.3714	22.7817	22.8012	CAP1	actin cytoskeleton organization;actin filament-based process;anatomical structure morphogenesis;cell growth;cell morphogenesis;cellular component morphogenesis;cellular component organization;cellular component organization at cellular level;cellular component organization or biogenesis;cellular component organization or biogenesis at cellular level;cellular developmental process;cellular process…		cell part;cytoplasmic part;cytosol;intracellular part		Cyclase-associated protein 1	actin binding | chr4:16484530-16487417 REVERSE;Symbols: ATCAP1, CAP 1, CAP1 | ATCAP1 (ARABIDOPSIS THALIANA CYCLASE ASSOCIATED PROTEIN 1)	cytosol	C	28.99	DNA.unspecified	28	28.99	27	27	27	51.2	51.2	51.2	58.485	0	107.52	1860000000	155
A0A1P8B7Y9;Q8GWJ7	A0A1P8B7Y9;Q8GWJ7	AT4G23270	AT4G23270.1	AT4G23270	NaN	NaN	NaN	NaN	NaN	NaN	NaN	17.9417	NaN	18.1776	17.9027	NaN	18.0397	18.0808	NaN	18.8321	18.9683	18.7062	CRK19	biological regulation;cell surface receptor linked signaling pathway;cellular macromolecule metabolic process;cellular metabolic process;cellular process;cellular protein metabolic process;cellular response to chemical stimulus;cellular response to endogenous stimulus;cellular response to hormone stimulus;cellular response to organic substance;cellular response to stimulus;defense response;defens…	adenyl nucleotide binding;adenyl ribonucleotide binding;ATP binding;binding;catalytic activity;enzyme binding;kinase activity;molecular transducer activity;nucleotide binding;peptide binding;peptide receptor activity;phosphotransferase activity, alcohol group as acceptor;protein binding;protein kinase activity;protein serine/threonine kinase activity;purine nucleotide binding;purine ribonucleosid…	cell junction;cell part;cell-cell junction;integral to membrane;intrinsic to membrane;membrane;membrane part;plasma membrane;plasmodesma		Cysteine-rich receptor-like protein kinase 19	protein kinase family protein | chr4:12171103-12173925 FORWARD	plasma membrane	PM	30.2.17	signalling.receptor kinases.DUF 26	30	30.2	4	4	3	7.1	7.1	5.4	71.96	0	18.255	86376000	16
A0A1P8B7Z8;O81445;F4JP88	A0A1P8B7Z8;O81445;F4JP88	AT4G17615	AT4G17615.1;AT4G17615.2	AT4G17615	NaN	NaN	NaN	NaN	NaN	NaN	19.2176	NaN	NaN	19.3518	19.1223	18.1026	NaN	NaN	18.438	18.2754	18.3183	NaN	CBL1	abscisic acid mediated signaling pathway;anatomical structure morphogenesis;biological regulation;calcium-mediated signaling;cell growth;cell morphogenesis;cell morphogenesis involved in differentiation;cell tip growth;cellular component morphogenesis;cellular component organization;cellular component organization or biogenesis;cellular developmental process;cellular process;cellular process invo…	binding;calcium ion binding;cation binding;enzyme binding;ion binding;kinase binding;metal ion binding;protein binding	cell part;cytoplasm;intracellular part;membrane;plasma membrane	Alzheimer's disease;Amyotrophic lateral sclerosis (ALS);Apoptosis;Axon guidance;B cell receptor signaling pathway;Calcium signaling pathway;ko05152;Long-term potentiation;MAPK signaling pathway;Natural killer cell mediated cytotoxicity;Oocyte meiosis;T cell receptor signaling pathway;VEGF signaling pathway;Wnt signaling pathway	Calcineurin B-like protein 1	calcium ion binding | chr4:9816452-9819312 FORWARD;Symbols: CBL1, ATCBL1, SCABP5 | CBL1 (CALCINEURIN B-LIKE PROTEIN 1)	plasma membrane	PM	30.3	signalling.calcium	30	30.3	5	4	1	19.4	15.9	3.2	29.536	0	9.1246	65992000	7
A0A1P8B868;A0A1P8B866;A0A1P8B863;A0A1P8B875;A0A1P8B864;F4JSP7	A0A1P8B868;A0A1P8B866;A0A1P8B863;A0A1P8B875;A0A1P8B864;F4JSP7	AT4G31570	AT4G31570.1	AT4G31570	NaN	NaN	NaN	NaN	NaN	NaN	NaN	NaN	16.9953	20.0379	18.4004	19.1985	NaN	NaN	18.9833	19.1769	19.9658	20.6202	At4g31570						unknown protein | chr4:15297046-15306036 FORWARD	nucleus	N	28.1	DNA.synthesis/chromatin structure	28	28.1	11	11	11	5.4	5.4	5.4	279.82	0	39.298	171290000	21
A0A1P8B870;Q8RX88	A0A1P8B870;Q8RX88	AT4G01320	AT4G01320.1	AT4G01320	NaN	NaN	NaN	NaN	NaN	NaN	NaN	19.4419	19.4002	19.6985	NaN	19.4723	19.5228	19.0276	19.3897	19.9435	19.9041	19.5281	FACE1	CAAX-box protein maturation;CAAX-box protein processing;cellular macromolecule metabolic process;cellular metabolic process;cellular process;cellular protein metabolic process;macromolecule metabolic process;metabolic process;primary metabolic process;protein maturation;protein metabolic process;protein processing;proteolysis	binding;catalytic activity;cation binding;endopeptidase activity;hydrolase activity;ion binding;metal ion binding;metalloendopeptidase activity;metallopeptidase activity;peptidase activity;peptidase activity, acting on L-amino acid peptides	cell part;cytoplasmic part;endoplasmic reticulum;endoplasmic reticulum membrane;endoplasmic reticulum part;integral to membrane;intracellular membrane-bounded organelle;intracellular organelle;intracellular organelle part;intracellular part;intrinsic to membrane;membrane;membrane part;membrane-bounded organelle;organelle;organelle membrane;organelle part;vacuole		CAAX prenyl protease 1 homolog	endopeptidase/ metalloendopeptidase | chr4:545796-549261 FORWARD;Symbols: ATSTE24, STE24 | ATSTE24	endoplasmic reticulum	ER	29.5	protein.degradation	29	29.5	7	7	7	22.3	22.3	22.3	47.158	0	31.767	184830000	30
A0A1P8B8F3;O65639	A0A1P8B8F3;O65639	AT4G36020	AT4G36020.1	AT4G36020	NaN	NaN	NaN	NaN	NaN	NaN	NaN	NaN	NaN	17.8456	17.8799	18.516	17.568	18.5501	18.6379	NaN	NaN	17.8387	CSP1	biological regulation;cellular macromolecule metabolic process;cellular metabolic process;cellular nitrogen compound metabolic process;cellular process;cold acclimation;DNA conformation change;DNA duplex unwinding;DNA geometric change;DNA metabolic process;macromolecule metabolic process;metabolic process;nitrogen compound metabolic process;nucleic acid metabolic process;nucleobase-containing com…	binding;cation binding;DNA binding;double-stranded DNA binding;ion binding;metal ion binding;nucleic acid binding;RNA binding;single-stranded DNA binding;structure-specific DNA binding;transition metal ion binding;zinc ion binding	cell part;cytoplasm;intracellular membrane-bounded organelle;intracellular organelle;intracellular part;membrane-bounded organelle;nucleus;organelle		Cold shock protein 1	RNA binding / double-stranded DNA binding / nucleic acid binding / single-stranded DNA binding | chr4:17043112-17044396 REVERSE;Symbols: CSDP1 | CSDP1 (cold shock domain protein 1)	cytosol,nucleus	C,N	20.2.2	stress.abiotic.cold	20	20.2	3	3	3	8.3	8.3	8.3	26.68	0	6.5405	45701000	6
A0A1P8B8R9;F4JMJ1	A0A1P8B8R9;F4JMJ1	AT4G16660	AT4G16660.1	AT4G16660	NaN	NaN	NaN	NaN	NaN	NaN	21.6088	22.3481	22.0375	21.5591	20.8444	21.7453	21.0632	21.7103	21.1591	20.8304	21.1213	21.3085	HSP70-17		adenyl nucleotide binding;adenyl ribonucleotide binding;ATP binding;binding;nucleotide binding;purine nucleotide binding;purine ribonucleoside triphosphate binding;purine ribonucleotide binding;ribonucleotide binding	cell part;chloroplast;cytoplasmic part;endoplasmic reticulum;endoplasmic reticulum lumen;endoplasmic reticulum part;Golgi apparatus;intracellular membrane-bounded organelle;intracellular organelle;intracellular organelle lumen;intracellular organelle part;intracellular part;membrane;membrane-bounded organelle;membrane-enclosed lumen;organelle;organelle lumen;organelle membrane;organelle part;plas…	Protein processing in endoplasmic reticulum	Heat shock 70 kDa protein 17	heat shock protein 70, putative / HSP70, putative | chr4:9376737-9381507 FORWARD	endoplasmic reticulum	ER	20.2.1	stress.abiotic.heat	20	20.2	18	18	18	24.2	24.2	24.2	99.643	0	69.817	690920000	85
A0A1P8B9J5;A0A1P8B9J0;A0A1P8B9I9;Q9FHI6	A0A1P8B9J5;A0A1P8B9J0;A0A1P8B9I9;Q9FHI6	AT5G45500	AT5G45500.1;AT5G45500.2	AT5G45500	NaN	NaN	NaN	NaN	NaN	NaN	NaN	20.3157	NaN	20.5983	19.8993	20.3466	20.092	20.4268	20.0159	21.6914	21.6778	21.4429	At5g45500			cell part;membrane;plasma membrane			unknown protein | chr5:18432458-18435469 REVERSE	cytosol,plasma membrane	C,PM	35.1	not assigned.no ontology	35	35	19	19	19	28.1	28.1	28.1	85.781	0	52.255	590420000	43
A0A1P8B9N1;A0A1P8B9L1;Q9S7E4	A0A1P8B9N1;A0A1P8B9L1;Q9S7E4	AT5G14780	AT5G14780.1	AT5G14780	19.8602	NaN	NaN	NaN	NaN	NaN	19.8048	21.9683	22.2207	18.4893	19.669	21.7428	20.3576	20.6083	19.162	17.5878	18.0967	NaN	FDH1	response to cadmium ion;response to chemical stimulus;response to inorganic substance;response to metal ion;response to stimulus	binding;catalytic activity;coenzyme binding;cofactor binding;formate dehydrogenase (NAD+) activity;NAD binding;nucleotide binding;oxidoreductase activity;oxidoreductase activity, acting on CH-OH group of donors;oxidoreductase activity, acting on the aldehyde or oxo group of donors;oxidoreductase activity, acting on the aldehyde or oxo group of donors, NAD or NADP as acceptor;oxidoreductase activi…	cell part;chloroplast;cytoplasmic part;intracellular membrane-bounded organelle;intracellular organelle;intracellular part;membrane-bounded organelle;mitochondrion;organelle;plastid;thylakoid	Glyoxylate and dicarboxylate metabolism;Methane metabolism	Formate dehydrogenase, mitochondrial	NAD or NADH binding / binding / catalytic/ cofactor binding / oxidoreductase, acting on the CH-OH group of donors, NAD or NADP as acceptor | chr5:4776943-4779494 FORWARD;Symbols: FDH | FDH (FORMATE DEHYDROGENASE)	mitochondrion	M	25.1	C1-metabolism.formate dehydrogenase	25	25.1	11	11	11	41.6	41.6	41.6	39.63	0	41.661	278440000	32
A0A1P8B9S6;A0A1P8B9Q9;Q9FKV9;F4I2H1;Q9LR53;F4I114	A0A1P8B9S6;A0A1P8B9Q9;Q9FKV9;F4I2H1;Q9LR53;F4I114	AT1G03740;AT1G09600;AT5G44290	AT1G03740.1;AT1G03740.2;AT1G09600.1;AT5G44290.1;AT5G44290.2;AT5G44290.3;AT5G44290.4	AT1G03740	NaN	NaN	NaN	NaN	NaN	NaN	NaN	NaN	NaN	NaN	NaN	NaN	NaN	NaN	18.1294	18.681	18.288	18.3132	At1g03740;At5g44290		adenyl nucleotide binding;adenyl ribonucleotide binding;ATP binding;binding;catalytic activity;kinase activity;nucleotide binding;phosphotransferase activity, alcohol group as acceptor;protein kinase activity;protein serine/threonine kinase activity;purine nucleotide binding;purine ribonucleoside triphosphate binding;purine ribonucleotide binding;ribonucleotide binding;transferase activity;transf…	cell part;membrane;plasma membrane		Probable serine/threonine-protein kinase At1g09600	ATP binding / kinase/ protein kinase/ protein serine/threonine kinase | chr1:933512-937043 FORWARD;protein kinase family protein | chr1:3108617-3111318 FORWARD;protein kinase family protein | chr5:17840424-17843678 REVERSE	nucleus	N	30.30.1.3	signalling.kinase.cytoplasmatic kinase.cyclinï¿½dependentï¿½kinase like	30	30.30.1.3	4	3	2	8	6.5	4.3	57.535	0	8.7944	78381000	10
F4KB24;F4KB25;A0A1P8B9Z1	F4KB24;F4KB25;A0A1P8B9Z1	AT5G08440	AT5G08440.1;AT5G08440.2	AT5G08440	NaN	NaN	NaN	NaN	NaN	NaN	NaN	NaN	NaN	17.3878	NaN	NaN	NaN	NaN	NaN	18.9235	18.4451	19.3141	At5g08440						unknown protein | chr5:2720669-2727167 FORWARD	nucleus	N	35.2	not assigned.unknown	35	35	4	4	4	8	8	8	80.473	0	48.96	60971000	8
A0A1P8B9Z7;Q9FLW2;A0A1P8B9Z4	A0A1P8B9Z7;Q9FLW2;A0A1P8B9Z4				NaN	NaN	NaN	NaN	NaN	NaN	NaN	24.046	22.8343	NaN	21.1728	NaN	23.1219	22.7386	22.0671	21.7677	21.5924	21.6012	FRO5	establishment of localization;ion transport;metabolic process;oxidation-reduction process;transport	binding;catalytic activity;cation binding;ferric-chelate reductase activity;ion binding;metal ion binding;oxidoreductase activity;oxidoreductase activity, oxidizing metal ions;oxidoreductase activity, oxidizing metal ions, NAD or NADP as acceptor	cell part;integral to membrane;intrinsic to membrane;membrane;membrane part;plasma membrane		Ferric reduction oxidase 5								15	15	8	29.9	29.9	17.2	80.192	0	123.45	1075600000	88
A0A1P8BAC1;Q9LF66	A0A1P8BAC1;Q9LF66	AT5G17580	AT5G17580.1	AT5G17580	NaN	NaN	NaN	NaN	NaN	NaN	NaN	18.8537	19.4055	NaN	NaN	19.7457	18.4329	18.6433	19.4037	NaN	NaN	NaN		cellular macromolecule metabolic process;cellular metabolic process;cellular process;cellular protein metabolic process;macromolecule metabolic process;macromolecule modification;metabolic process;primary metabolic process;protein metabolic process;protein modification by small protein conjugation;protein modification by small protein conjugation or removal;protein modification process;protein ub…				BTB/POZ domain-containing protein At5g17580	phototropic-responsive NPH3 family protein | chr5:5795302-5797178 FORWARD	cytosol,plasma membrane	C,PM	30.11	signalling.light	30	30.11	2	2	2	3	3	3	64.639	0.0080792	2.1329	82954000	11
A0A1P8BAJ3;P92966;A0A1P8B539;P92965	A0A1P8BAJ3;P92966;A0A1P8B539;P92965	AT4G25500;AT5G52040	AT4G25500.1;AT4G25500.2;AT4G25500.3;AT4G25500.4;AT5G52040.1;AT5G52040.2;AT5G52040.3;AT5G52040.4	AT5G52040	NaN	NaN	NaN	NaN	NaN	NaN	19.0718	19.4417	20.2888	20.0912	20.3637	20.5008	18.5318	18.6409	20.4086	19.8555	20.1708	19.8468	RS40;RS41	cellular macromolecule metabolic process;cellular metabolic process;cellular nitrogen compound metabolic process;cellular process;macromolecule metabolic process;metabolic process;mRNA metabolic process;mRNA processing;nitrogen compound metabolic process;nuclear mRNA splicing, via spliceosome;nucleic acid metabolic process;nucleobase-containing compound metabolic process;primary metabolic process…	binding;nucleic acid binding;nucleotide binding;RNA binding	cell part;intracellular organelle part;intracellular part;macromolecular complex;nuclear body;nuclear part;nuclear speck;nucleoplasm part;organelle part;ribonucleoprotein complex;spliceosomal complex		Serine/arginine-rich splicing factor RS40;Serine/arginine-rich splicing factor RS41	RNA binding / nucleic acid binding / nucleotide binding | chr4:13024571-13027440 FORWARD;RNA binding / nucleic acid binding / nucleotide binding | chr5:21130320-21133551 FORWARD;Symbols: ATRSP35, ATRSP40, AT-SRP40, RSP35 | ATRSP35;Symbols: ATRSP41 | ATRSP41	nucleus	N	27.1.1	RNA.processing.splicing	27	27.1	5	5	4	14.3	14.3	12.1	36.385	0	11.786	248160000	20
A0A1P8BAM8;Q9FNI2;A0A1P8BAM0;F4JJY3	A0A1P8BAM8;Q9FNI2;A0A1P8BAM0	AT5G06260	AT5G06260.1	AT5G06260	NaN	NaN	NaN	NaN	NaN	NaN	19.8219	19.5657	NaN	20.4467	19.6806	NaN	NaN	19.2252	NaN	19.6467	20.3906	19.5078	At5g06260		binding;calcium ion binding;cation binding;ion binding;metal ion binding				nucleolar protein-related | chr5:1902599-1905101 REVERSE	cytosol	C	28.1	DNA.synthesis/chromatin structure	28	28.1	9	9	9	34.4	34.4	34.4	40.342	0	25.525	202510000	23
A0A1P8BAU5;Q9FN05	A0A1P8BAU5;Q9FN05	AT5G63840	AT5G63840.1	AT5G63840	NaN	NaN	NaN	NaN	NaN	NaN	21.9547	22.5037	22.6536	21.79	21.9272	22.2965	21.5862	22.0852	22.0832	21.1048	21.2829	21.4954	PSL5	anatomical structure morphogenesis;biosynthetic process;carbohydrate biosynthetic process;carbohydrate metabolic process;cell growth;cell morphogenesis;cellular biosynthetic process;cellular carbohydrate biosynthetic process;cellular carbohydrate metabolic process;cellular component morphogenesis;cellular component organization;cellular component organization or biogenesis;cellular developmental …	alpha-glucosidase activity;binding;carbohydrate binding;catalytic activity;glucan 1,3-alpha-glucosidase activity;glucosidase activity;hydrolase activity;hydrolase activity, acting on glycosyl bonds;hydrolase activity, hydrolyzing O-glycosyl compounds	cell part;chloroplast;cytoplasmic part;endoplasmic reticulum;intracellular membrane-bounded organelle;intracellular organelle;intracellular part;membrane-bounded organelle;organelle;plastid	N-Glycan biosynthesis;Protein processing in endoplasmic reticulum	Probable glucan 1,3-alpha-glucosidase	glucosidase/ hydrolase, hydrolyzing O-glycosyl compounds | chr5:25545056-25549199 FORWARD;Symbols: RSW3 | RSW3 (RADIAL SWELLING 3)	endoplasmic reticulum	ER	26.3.1	misc.gluco-, galacto- and mannosidases.alpha-galactosidase	26	26.3	25	25	25	30.7	30.7	30.7	107.39	0	88.307	888110000	103
A0A1P8BAY5;Q9FN41;A0A1P8BB04;F4JYQ5;F4JYQ6	A0A1P8BAY5;Q9FN41;A0A1P8BB04;F4JYQ5;F4JYQ6	AT5G53850	AT5G53850.1;AT5G53850.2;AT5G53850.3	AT5G53850	NaN	NaN	NaN	NaN	NaN	NaN	20.8694	19.3532	19.4461	19.6481	20.3325	20.6831	21.3459	20.588	19.8706	NaN	NaN	NaN	At5g53850	amine biosynthetic process;amine metabolic process;amino acid salvage;aspartate family amino acid biosynthetic process;aspartate family amino acid metabolic process;biosynthetic process;carboxylic acid biosynthetic process;carboxylic acid metabolic process;cellular amine metabolic process;cellular amino acid biosynthetic process;cellular amino acid metabolic process;cellular biosynthetic process;…	2,3-diketo-5-methylthiopentyl-1-phosphate enolase activity;2-hydroxy-3-keto-5-methylthiopentenyl-1-phosphate phosphatase activity;acireductone synthase activity;binding;carbon-oxygen lyase activity;catalytic activity;cation binding;hydrolase activity;hydrolase activity, acting on ester bonds;hydro-lyase activity;intramolecular oxidoreductase activity;intramolecular oxidoreductase activity, interc…	cell part;chloroplast;chloroplast part;chloroplast stroma;cytoplasm;cytoplasmic part;cytosol;intracellular membrane-bounded organelle;intracellular organelle;intracellular organelle part;intracellular part;membrane-bounded organelle;organelle;organelle part;plastid;plastid part;plastid stroma	Cysteine and methionine metabolism	Enolase-phosphatase E1;Methylthioribulose-1-phosphate dehydratase;Probable bifunctional methylthioribulose-1-phosphate dehydratase/enolase-phosphatase E1;Probable methylthioribulose-1-phosphate dehydratase	haloacid dehalogenase-like hydrolase family protein | chr5:21860997-21864926 REVERSE	plastid	P	3.5	minor CHO metabolism.others	3	3.5	10	10	1	27.2	27.2	4.2	58.46	0	34.934	173290000	31
Q93ZC2;A0A1P8BB34	Q93ZC2;A0A1P8BB34	AT5G36230	AT5G36230.1	AT5G36230	NaN	NaN	NaN	NaN	NaN	NaN	22.4205	23.2544	22.9388	21.942	21.8244	21.9889	21.7115	22.6918	21.8861	21.4922	21.7222	21.5144	At5g36230			cell part;cytoplasmic part;cytosol;intracellular part;membrane			eIF4-gamma/eIF5/eIF2-epsilon domain-containing protein | chr5:14273384-14277026 FORWARD	cytosol	C	29.2.3	protein.synthesis.initiation	29	29.2	18	18	11	43.8	43.8	31.6	47.215	0	118.48	1207200000	121
A0A1P8BB38;F4JXV9;Q9LDK9	A0A1P8BB38;F4JXV9;Q9LDK9	AT5G11490	AT5G11490.1;AT5G11490.2	AT5G11490	NaN	NaN	NaN	NaN	NaN	NaN	21.1269	21.7578	21.3421	20.4343	20.3883	20.4245	20.6084	21.3369	20.0967	20.5268	20.4939	20.4401	At5g11490;BETAA-AD	cellular process;establishment of localization;establishment of localization in cell;establishment of protein localization;intracellular protein transport;intracellular transport;protein transport;transport;vesicle-mediated transport	binding;enzyme binding;kinase binding;protein binding;protein histidine kinase binding;protein kinase binding;protein transporter activity;substrate-specific transporter activity;transporter activity	AP-type membrane coat adaptor complex;cell part;clathrin adaptor complex;clathrin coated vesicle membrane;coated vesicle membrane;cytoplasmic part;cytoplasmic vesicle membrane;cytoplasmic vesicle part;Golgi apparatus;intracellular membrane-bounded organelle;intracellular organelle;intracellular organelle part;intracellular part;macromolecular complex;membrane;membrane part;membrane-bounded organe…		Beta-adaptin-like protein;Beta-adaptin-like protein A	adaptin family protein | chr5:3671818-3676309 FORWARD	cytosol	C	31.4	cell.vesicle transport	31	31.4	14	14	14	19.7	19.7	19.7	88.51	0	75.109	482510000	73
A0A1P8BB45;Q2V357;Q84VQ1	A0A1P8BB45;Q2V357;Q84VQ1	AT5G21170	AT5G21170.1;AT5G21170.2	AT5G21170	NaN	NaN	NaN	NaN	NaN	NaN	18.7504	NaN	NaN	18.4208	19.0191	18.1249	NaN	NaN	NaN	19.1036	NaN	NaN	AKINBETA1;KINB1	biological regulation;biosynthetic process;carbohydrate metabolic process;carboxylic acid biosynthetic process;carboxylic acid metabolic process;cell communication;cellular biosynthetic process;cellular ketone metabolic process;cellular lipid metabolic process;cellular metabolic process;cellular process;cellular response to external stimulus;cellular response to extracellular stimulus;cellular re…	adenyl nucleotide binding;adenyl ribonucleotide binding;ATP binding;binding;catalytic activity;enzyme regulator activity;kinase activity;kinase regulator activity;nucleotide binding;protein kinase regulator activity;purine nucleotide binding;purine ribonucleoside triphosphate binding;purine ribonucleotide binding;ribonucleotide binding;transferase activity;transferase activity, transferring phosp…			SNF1-related protein kinase regulatory subunit beta-1	5'-AMP-activated protein kinase beta-2 subunit, putative | chr5:7205667-7208496 FORWARD	nucleus	N	29.4	protein.postranslational modification	29	29.4	2	2	2	10	10	10	26.684	0	9.1437	66567000	8
A0A1P8BC55;P82805	A0A1P8BC55;P82805	AT5G40930	AT5G40930.1	AT5G40930	NaN	NaN	NaN	NaN	NaN	NaN	20.7121	20.4928	20.2988	20.4866	20.5158	20.0386	18.5567	19.2374	20.271	20.9329	21.064	21.1358	TOM20-4	cellular component organization;cellular component organization at cellular level;cellular component organization or biogenesis;cellular component organization or biogenesis at cellular level;cellular membrane organization;cellular process;establishment of localization;establishment of localization in cell;establishment of protein localization;establishment of protein localization in mitochondrio…	active transmembrane transporter activity;macromolecule transmembrane transporter activity;P-P-bond-hydrolysis-driven protein transmembrane transporter activity;P-P-bond-hydrolysis-driven transmembrane transporter activity;primary active transmembrane transporter activity;protein transmembrane transporter activity;protein transporter activity;substrate-specific transmembrane transporter activity;…	cell part;cytoplasmic part;integral to membrane;intracellular organelle part;intracellular part;intrinsic to membrane;macromolecular complex;membrane;membrane part;mitochondrial inner membrane presequence translocase complex;mitochondrial membrane part;mitochondrial outer membrane translocase complex;mitochondrial part;organelle membrane;organelle part;protein complex;vacuolar membrane;vacuolar p…		Mitochondrial import receptor subunit TOM20-4	P-P-bond-hydrolysis-driven protein transmembrane transporter | chr5:16404457-16406002 FORWARD;Symbols: TOM20-4 | TOM20-4 (TRANSLOCASE OF OUTER MEMBRANE 20-4)	mitochondrion	M	29.3.2	protein.targeting.mitochondria	29	29.3.2	8	8	8	58.2	58.2	58.2	17.654	0	39.296	391510000	46
A0A1P8BC77;Q9FMA8	A0A1P8BC77;Q9FMA8	AT5G38940	AT5G38940.1	AT5G38940	NaN	NaN	NaN	NaN	NaN	NaN	22.1793	21.9266	22.1358	21.9598	22.745	22.5638	23.7888	24.4409	22.4406	19.7155	20.0563	20.1243		response to abiotic stimulus;response to osmotic stress;response to salt stress;response to stimulus;response to stress	binding;cation binding;ion binding;manganese ion binding;metal ion binding;nutrient reservoir activity;transition metal ion binding	apoplast;cell part;cell wall;external encapsulating structure;extracellular region		Germin-like protein subfamily 1 member 11	manganese ion binding / nutrient reservoir | chr5:15588757-15589666 FORWARD	extracellular	EX	20.2.99	stress.abiotic.unspecified	20	20.2	5	5	3	28.3	28.3	15.8	26.383	0	77.924	1564000000	58
Q9FKV0;A0A1P8BCJ3;Q9FKU8;Q9FZC7	Q9FKV0;A0A1P8BCJ3	AT5G44380	AT5G44380.1	AT5G44380	NaN	NaN	NaN	NaN	NaN	NaN	21.9855	23.0499	23.5659	22.1984	22.7488	21.9618	23.0633	23.3913	22.2835	21.5075	21.2225	21.1486	At5g44380	response to chemical stimulus;response to oxidative stress;response to stimulus;response to stress	binding;catalytic activity;coenzyme binding;cofactor binding;flavin adenine dinucleotide binding;oxidoreductase activity;oxidoreductase activity, acting on CH-OH group of donors;oxidoreductase activity, acting on the CH-OH group of donors, NAD or NADP as acceptor;UDP-N-acetylmuramate dehydrogenase activity	cell junction;cell part;cell wall;cell-cell junction;external encapsulating structure;plasmodesma			FAD-binding domain-containing protein | chr5:17878722-17881440 REVERSE	extracellular	EX	26.8	misc.nitrilases, *nitrile lyases, berberine bridge enzymes, reticuline oxidases, troponine reductases	26	26.8	20	20	19	31.8	31.8	30.5	60.616	0	71.834	1283200000	128
A0A1P8BCT8;Q8W4C8	A0A1P8BCT8;Q8W4C8	AT5G37680	AT5G37680.1	AT5G37680	NaN	NaN	NaN	NaN	NaN	NaN	NaN	NaN	NaN	NaN	NaN	NaN	NaN	NaN	NaN	17.4763	17.4925	18.5176	K12B20.15	biological regulation;cellular process;cellular response to stimulus;defense response;defense response to virus;immune effector process;immune system process;intracellular signal transduction;multi-organism process;regulation of biological process;regulation of cellular process;response to biotic stimulus;response to other organism;response to stimulus;response to stress;response to virus;signal …	binding;GTP binding;guanyl nucleotide binding;guanyl ribonucleotide binding;nucleotide binding;purine nucleotide binding;purine ribonucleoside triphosphate binding;purine ribonucleotide binding;ribonucleotide binding	cell part;intracellular			GTP binding | chr5:14969596-14971312 REVERSE;Symbols: ATARLA1A | ATARLA1A (ADP-ribosylation factor-like A1A)	cytosol	C	29.3.4.99	protein.targeting.secretory pathway.unspecified	29	29.3.4	3	3	3	23.4	23.4	23.4	15.386	0	6.6359	30423000	3
A0A1P8BD52;Q9FKW4;F4JNY4;Q1PE17;Q7XJR9	A0A1P8BD52;Q9FKW4;F4JNY4;Q1PE17;Q7XJR9	AT2G17890;AT4G36070;AT5G66210	AT2G17890.1;AT4G36070.1;AT4G36070.2;AT5G66210.1;AT5G66210.2	AT2G17890	NaN	NaN	NaN	NaN	NaN	NaN	NaN	NaN	NaN	17.4689	NaN	NaN	NaN	NaN	NaN	17.9068	17.6993	17.595	CPK16;CPK18;CPK28	abscisic acid mediated signaling pathway;biological regulation;cellular macromolecule metabolic process;cellular metabolic process;cellular process;cellular protein metabolic process;cellular response to abscisic acid stimulus;cellular response to chemical stimulus;cellular response to endogenous stimulus;cellular response to hormone stimulus;cellular response to organic substance;cellular respon…	adenyl nucleotide binding;adenyl ribonucleotide binding;ATP binding;binding;calcium ion binding;calcium-dependent protein kinase activity;calcium-dependent protein serine/threonine kinase activity;calmodulin binding;calmodulin-dependent protein kinase activity;catalytic activity;cation binding;ion binding;kinase activity;metal ion binding;nucleotide binding;phosphotransferase activity, alcohol gr…	cell part;cytoplasm;intracellular membrane-bounded organelle;intracellular organelle;intracellular part;membrane;membrane-bounded organelle;nucleus;organelle;plasma membrane		Calcium-dependent protein kinase 16;Calcium-dependent protein kinase 18;Calcium-dependent protein kinase 28	ATP binding / calcium ion binding / calmodulin-dependent protein kinase/ protein kinase/ protein serine/threonine kinase | chr2:7769885-7772627 REVERSE;ATP binding / calcium ion binding / calmodulin-dependent protein kinase/ protein kinase/ protein serine/threonine kinase | chr4:17056907-17059595 REVERSE;ATP binding / calcium ion binding / calmodulin-dependent protein kinase/ protein kinase/ prot…	cytosol;plasma membrane	C;PM	30.3.1;36980	signalling.calcium.calcium dependent protein kinases	30	30.3.1	2	2	2	4.7	4.7	4.7	53.372	0	6.1133	29434000	4
A0A1P8BDG9;F4K0C4;A0A1P8BDI8	A0A1P8BDG9;F4K0C4;A0A1P8BDI8	AT5G54440	AT5G54440.1	AT5G54440	NaN	NaN	NaN	NaN	NaN	NaN	19.7429	20.3218	21.5095	21.7508	20.6488	19.8027	19.4076	19.2126	20.3937	22.7365	21.9938	21.5951	TRS130	cell cycle cytokinesis;cell cycle process;cell plate assembly;cellular component assembly;cellular component assembly at cellular level;cellular component organization;cellular component organization at cellular level;cellular component organization or biogenesis;cellular component organization or biogenesis at cellular level;cellular process;cytokinesis;cytokinesis by cell plate formation;cytoki…		cell part;cytoplasmic part;early endosome;endosome;Golgi apparatus part;intracellular membrane-bounded organelle;intracellular organelle;intracellular organelle part;intracellular part;membrane-bounded organelle;organelle;organelle part;trans-Golgi network		Trafficking protein particle complex II-specific subunit 130 homolog	unknown protein | chr5:22099936-22107833 FORWARD	cytosol	C	35.2	not assigned.unknown	35	35	29	29	29	27.5	27.5	27.5	140.29	0	128.46	849430000	76
A0A1P8BDH1;Q9ASY2	A0A1P8BDH1;Q9ASY2	AT5G53310	AT5G53310.1	AT5G53310	NaN	NaN	NaN	NaN	NaN	NaN	18.8262	NaN	NaN	19.1819	19.2795	19.0471	NaN	NaN	19.1967	18.951	18.75	19.022	At5g53310		catalytic activity;hydrolase activity;hydrolase activity, acting on acid anhydrides;hydrolase activity, acting on acid anhydrides, in phosphorus-containing anhydrides;motor activity;nucleoside-triphosphatase activity;pyrophosphatase activity	cell part;cytoskeletal part;intracellular organelle part;intracellular part;macromolecular complex;membrane;myosin complex;organelle part;plasma membrane;protein complex			myosin heavy chain-related | chr5:21634581-21636355 FORWARD	cytosol	C	31.1	cell.organisation	31	31.1	4	4	4	26.7	26.7	26.7	21.297	0	10.116	123050000	10
F4JZM1;A0A1P8BDM1	F4JZM1;A0A1P8BDM1	AT5G19110	AT5G19110.1	AT5G19110	NaN	NaN	NaN	NaN	NaN	NaN	20.0837	24.1026	23.567	20.2974	21.2418	20.6014	23.8196	23.6918	18.405	NaN	NaN	18.5525	At5g19110	catabolic process;macromolecule catabolic process;macromolecule metabolic process;metabolic process;primary metabolic process;protein catabolic process;protein metabolic process;proteolysis	aspartic-type endopeptidase activity;aspartic-type peptidase activity;catalytic activity;endopeptidase activity;hydrolase activity;peptidase activity;peptidase activity, acting on L-amino acid peptides	anchored to membrane;anchored to plasma membrane;cell part;cell wall;external encapsulating structure;extracellular region;intrinsic to membrane;intrinsic to plasma membrane;membrane part;plant-type cell wall;plasma membrane part			extracellular dermal glycoprotein-related / EDGP-related | chr5:6411561-6413170 REVERSE	extracellular	EX	35.1	not assigned.no ontology	35	35	12	12	12	40	40	40	43.362	0	57.34	890130000	64
B5X574;A0A1P8BDT8;A0A1P8BDX2	B5X574;A0A1P8BDT8;A0A1P8BDX2	AT5G65690	AT5G65690.1	AT5G65690	NaN	NaN	NaN	NaN	NaN	NaN	20.9616	21.8531	21.7076	19.9741	19.9962	20.4845	21.949	22.0764	20.2716	19.8154	19.5936	19.867	PCK2	alcohol biosynthetic process;alcohol metabolic process;biosynthetic process;carbohydrate biosynthetic process;carbohydrate metabolic process;cellular biosynthetic process;cellular carbohydrate biosynthetic process;cellular carbohydrate metabolic process;cellular metabolic process;cellular process;gluconeogenesis;glucose metabolic process;hexose biosynthetic process;hexose metabolic process;metabo…	adenyl nucleotide binding;adenyl ribonucleotide binding;ATP binding;binding;carbon-carbon lyase activity;carboxy-lyase activity;catalytic activity;kinase activity;lyase activity;nucleotide binding;phosphoenolpyruvate carboxykinase (ATP) activity;phosphoenolpyruvate carboxykinase activity;purine nucleotide binding;purine ribonucleoside triphosphate binding;purine ribonucleotide binding;ribonucleot…	cell part;cytoplasmic part;cytosol;intracellular part	Carbon fixation in photosynthetic organisms;Citrate cycle (TCA cycle);Glycolysis / Gluconeogenesis;Pyruvate metabolism		ATP binding / phosphoenolpyruvate carboxykinase (ATP)/ phosphoenolpyruvate carboxykinase/ purine nucleotide binding | chr5:26266340-26269616 FORWARD;Symbols: PCK2, PEPCK | PCK2 (PHOSPHOENOLPYRUVATE CARBOXYKINASE 2)	cytosol	C	6.4	gluconeogenesis / glyoxylate cycle.PEPCK	6	6.4	18	13	13	28.5	22.8	22.8	72.891	0	64.627	451950000	44
F4KG92;A0A1P8BE11;F4KG91	F4KG92;A0A1P8BE11;F4KG91	AT5G52580	AT5G52580.1;AT5G52580.2	AT5G52580	NaN	NaN	NaN	NaN	NaN	NaN	19.9313	20.915	20.5844	20.2018	20.3822	NaN	NaN	NaN	20.1322	20.5459	20.0517	19.828	At5g52580						RAB GTPase activator | chr5:21338052-21342984 FORWARD	nucleus	N	30.5	signalling.G-proteins	30	30.5	8	8	8	12.2	12.2	12.2	77.67	0	14.887	313210000	17
A0A1P8BEB3;Q9LFP1	A0A1P8BEB3;Q9LFP1	AT5G11150	AT5G11150.1	AT5G11150	NaN	NaN	NaN	NaN	NaN	NaN	NaN	NaN	NaN	17.7358	17.6695	17.8205	NaN	NaN	NaN	17.8845	18.2977	NaN	VAMP713	cellular component organization;cellular component organization at cellular level;cellular component organization or biogenesis;cellular component organization or biogenesis at cellular level;cellular membrane fusion;cellular membrane organization;cellular process;establishment of localization;establishment of localization in cell;establishment of protein localization;exocytosis;membrane fusion;m…	binding;protein binding;SNAP receptor activity;SNARE binding	cell part;cytoplasmic part;Golgi apparatus;integral to membrane;intracellular membrane-bounded organelle;intracellular organelle;intracellular organelle part;intracellular part;intrinsic to membrane;macromolecular complex;membrane;membrane part;membrane-bounded organelle;organelle;organelle membrane;organelle part;protein complex;SNARE complex;vacuolar membrane;vacuolar part;vacuole	SNARE interactions in vesicular transport	Vesicle-associated membrane protein 713	Symbols: ATVAMP713, VAMP713 | ATVAMP713 (VESICLE-ASSOCIATED MEMBRANE PROTEIN 713) | chr5:3546286-3548111 REVERSE	vacuole	V	31.4	cell.vesicle transport	31	31.4	3	2	2	15.9	12.8	12.8	25.896	0	4.3927	41583000	9
A0A1P8BER6;Q9FLU9;Q9FLU8	A0A1P8BER6;Q9FLU9;Q9FLU8	AT5G24540;AT5G24550	AT5G24540.1;AT5G24550.1	AT5G24540	NaN	NaN	NaN	NaN	NaN	NaN	20.5054	NaN	NaN	20.4639	20.7458	20.659	NaN	NaN	20.51	20.6038	20.0661	20.1313	BGLU31;BGLU32	carbohydrate metabolic process;metabolic process;multi-organism process;primary metabolic process;response to biotic stimulus;response to other organism;response to stimulus	beta-glucosidase activity;catalytic activity;glucosidase activity;hydrolase activity;hydrolase activity, acting on glycosyl bonds;hydrolase activity, hydrolyzing O-glycosyl compounds			Beta-glucosidase 31;Beta-glucosidase 32	catalytic/ cation binding / hydrolase, hydrolyzing O-glycosyl compounds | chr5:8384876-8388027 REVERSE"""";catalytic/ cation binding / hydrolase, hydrolyzing O-glycosyl compounds | chr5:8392059-8395302 REVERSE"""";Symbols: BGLU31 | BGLU31 (BETA GLUCOSIDASE 31);Symbols: BGLU32 | BGLU32 (BETA GLUCOSIDASE 32)	vacuole	V	26.3	misc.gluco-, galacto- and mannosidases	26	26.3	2	2	2	3.1	3.1	3.1	52.277	0	3.8062	346760000	18
A0A1P8BF32;Q39043;F4K007	A0A1P8BF32;Q39043;F4K007	AT5G42020	AT5G42020.1;AT5G42020.2	AT5G42020	NaN	NaN	NaN	NaN	NaN	NaN	20.0812	22.67	22.0457	21.0079	20.175	20.6025	20.6725	21.0682	20.1934	20.244	20.629	20.9511	BIP2;MED37F	biological regulation;biosynthetic process;cellular biosynthetic process;cellular macromolecule biosynthetic process;cellular macromolecule metabolic process;cellular metabolic process;cellular nitrogen compound metabolic process;cellular process;cellular response to stimulus;cellular response to stress;macromolecule biosynthetic process;macromolecule metabolic process;metabolic process;nitrogen …	adenyl nucleotide binding;adenyl ribonucleotide binding;ATP binding;binding;nucleotide binding;purine nucleotide binding;purine ribonucleoside triphosphate binding;purine ribonucleotide binding;ribonucleotide binding	cell junction;cell part;cell wall;cell-cell junction;cytoplasmic part;endoplasmic reticulum;endoplasmic reticulum lumen;endoplasmic reticulum part;external encapsulating structure;intracellular membrane-bounded organelle;intracellular non-membrane-bounded organelle;intracellular organelle;intracellular organelle lumen;intracellular organelle part;intracellular part;macromolecular complex;mediator…	Prion diseases;Protein export;Protein processing in endoplasmic reticulum	Mediator of RNA polymerase II transcription subunit 37f	ATP binding | chr5:16807483-16810646 REVERSE;Symbols: BIP, BIP2 | BIP2	endoplasmic reticulum	ER	20.2.1	stress.abiotic.heat	20	20.2	41	3	3	53.2	6.1	6.1	74.374	0	98.897	537790000	64
A0A1P8BF69;Q94BY3	A0A1P8BF69;Q94BY3	AT5G14030	AT5G14030.1;AT5G14030.2;AT5G14030.3;AT5G14030.4	AT5G14030	NaN	NaN	NaN	NaN	NaN	NaN	23.0811	21.8558	20.7547	22.1966	21.7991	22.5666	22.5574	22.136	21.9288	22.4906	22.3996	22.5085	At5g14030			cell junction;cell part;cell-cell junction;cytoplasmic part;endoplasmic reticulum;endoplasmic reticulum membrane;endoplasmic reticulum part;Golgi apparatus;integral to membrane;intracellular membrane-bounded organelle;intracellular organelle;intracellular organelle part;intracellular part;intrinsic to membrane;membrane;membrane part;membrane-bounded organelle;organelle;organelle membrane;organell…	Protein processing in endoplasmic reticulum	Translocon-associated protein subunit beta	translocon-associated protein beta (TRAPB) family protein | chr5:4526784-4528615 FORWARD	endoplasmic reticulum	ER	35.1	not assigned.no ontology	35	35	3	3	3	33.3	33.3	33.3	17.225	0	32.447	1302800000	51
A0A1P8BF92;Q9LS10;A0A1P8BF88	A0A1P8BF92;Q9LS10;A0A1P8BF88	AT5G38100	AT5G38100.1	AT5G38100	NaN	NaN	NaN	NaN	NaN	NaN	20.9203	20.8341	20.8512	20.5248	19.9408	20.3996	20.6257	19.9973	NaN	NaN	NaN	NaN			catalytic activity;methyltransferase activity;transferase activity;transferase activity, transferring one-carbon groups			Probable S-adenosylmethionine-dependent methyltransferase At5g38100	methyltransferase-related | chr5:15199489-15201185 REVERSE	cytosol	C	35.1	not assigned.no ontology	35	35	10	10	10	29.5	29.5	29.5	38.335	0	28.446	177700000	19
F4KEA0;Q9FFA5;A0A1P8BFC2	F4KEA0;Q9FFA5;A0A1P8BFC2	AT5G23750	AT5G23750.1;AT5G23750.2	AT5G23750	NaN	NaN	NaN	NaN	NaN	NaN	22.6262	22.0972	22.0197	24.5039	23.8789	22.7475	18.4636	20.231	22.7797	23.8936	24.3793	23.7295	At5g23750;MRO11.3						remorin family protein | chr5:8009806-8011619 REVERSE	plasma membrane	PM	31.1.1	cell.organization.remorin	31	31.1.1	17	16	15	53.7	50.2	46.8	22.322	0	122.99	3221400000	134
A0A1P8BFL5;Q9FJT8	A0A1P8BFL5;Q9FJT8	AT5G56740	AT5G56740.1	AT5G56740	NaN	NaN	NaN	NaN	NaN	NaN	20.2906	20.325	19.9014	NaN	19.2387	19.7906	19.1714	19.8172	19.7518	NaN	NaN	NaN	HAG2	biological regulation;cellular component organization;cellular component organization at cellular level;cellular component organization or biogenesis;cellular component organization or biogenesis at cellular level;cellular macromolecule metabolic process;cellular metabolic process;cellular process;cellular protein metabolic process;chromatin modification;chromatin organization;chromatin silencing…	acetyltransferase activity;catalytic activity;H4 histone acetyltransferase activity;histone acetyltransferase activity;lysine N-acetyltransferase activity;N-acetyltransferase activity;N-acyltransferase activity;transferase activity;transferase activity, transferring acyl groups;transferase activity, transferring acyl groups other than amino-acyl groups	cell part;cytoplasmic part;cytosol;intracellular membrane-bounded organelle;intracellular organelle;intracellular part;membrane-bounded organelle;nucleus;organelle		Histone acetyltransferase type B catalytic subunit	H4 histone acetyltransferase/ histone acetyltransferase | chr5:22952796-22955664 REVERSE;Symbols: HAG2, HAC7, HAG02, HAC07 | HAG2 (HISTONE ACETYLTRANSFERASE OF THE GNAT FAMILY 2)	nucleus	N	27.3.54	RNA.regulation of transcription.Histone acetyltransferases	27	27.3	7	7	7	19.9	19.9	19.9	48.909	0	23.114	133500000	19
F4K366;F4K365;A0A1P8BG18;A0A1P8BFZ2;A0A1P8BFY8;A0A1P8BG20	F4K366;F4K365;A0A1P8BG18;A0A1P8BFZ2;A0A1P8BFY8;A0A1P8BG20	AT5G48657	AT5G48657.1;AT5G48657.2	AT5G48657	NaN	NaN	NaN	NaN	NaN	NaN	NaN	NaN	NaN	NaN	NaN	NaN	NaN	NaN	NaN	18.0283	18.0543	17.7229	At5g48657						defense protein-related | chr5:19733917-19735489 REVERSE	cytosol	C	35.1	not assigned.no ontology	35	35	2	2	2	9.1	9.1	9.1	24.969	0	6.2131	31697000	6
Q8W112;A0A1P8BG25;F4JAB9;A0A1I9LR68;Q9SD73;Q9SD68;Q8RWM4	Q8W112;A0A1P8BG25	AT5G20950	AT5G20950.1;AT5G20950.2	AT5G20950	NaN	NaN	NaN	NaN	NaN	NaN	22.9457	22.7909	22.7492	22.1689	22.4601	23.0601	22.3318	22.3097	22.2901	22.0604	21.6885	21.3636	At5g20950	carbohydrate metabolic process;metabolic process;primary metabolic process	catalytic activity;hydrolase activity;hydrolase activity, acting on glycosyl bonds;hydrolase activity, hydrolyzing O-glycosyl compounds	cell junction;cell part;cell wall;cell-cell junction;external encapsulating structure;membrane;plant-type cell wall;plasmodesma			glycosyl hydrolase family 3 protein | chr5:7107376-7111349 REVERSE	extracellular	EX	10.6.1	cell wall.degradation.cellulases and beta -1,4-glucanases	10	10.6	19	19	19	35.6	35.6	35.6	67.926	0	93.046	1268300000	144
A0A1P8BGJ8;P42799;Q42522	A0A1P8BGJ8;P42799;Q42522	AT3G48730;AT5G63570	AT3G48730.1;AT5G63570.1	AT3G48730	NaN	NaN	NaN	NaN	NaN	NaN	NaN	20.431	20.7933	19.2811	18.8488	19.6639	20.5249	20.4401	NaN	NaN	NaN	NaN	GSA1;GSA2	biosynthetic process;cellular aromatic compound metabolic process;cellular biosynthetic process;cellular metabolic process;cellular nitrogen compound biosynthetic process;cellular nitrogen compound metabolic process;cellular process;chlorophyll biosynthetic process;chlorophyll metabolic process;cofactor biosynthetic process;cofactor metabolic process;heterocycle biosynthetic process;heterocycle m…	binding;catalytic activity;cofactor binding;glutamate-1-semialdehyde 2,1-aminomutase activity;intramolecular transferase activity;intramolecular transferase activity, transferring amino groups;isomerase activity;pyridoxal phosphate binding;transaminase activity;transferase activity;transferase activity, transferring nitrogenous groups;vitamin B6 binding;vitamin binding	apoplast;cell part;chloroplast;chloroplast envelope;chloroplast part;chloroplast stroma;cytoplasmic part;envelope;extracellular region;intracellular membrane-bounded organelle;intracellular organelle;intracellular organelle part;intracellular part;membrane-bounded organelle;organelle;organelle envelope;organelle part;plastid;plastid envelope;plastid part;plastid stroma	Porphyrin and chlorophyll metabolism	Glutamate-1-semialdehyde 2,1-aminomutase 1, chloroplastic;Glutamate-1-semialdehyde 2,1-aminomutase 2, chloroplastic""""	catalytic/ glutamate-1-semialdehyde 2,1-aminomutase/ pyridoxal phosphate binding / transaminase | chr3:18049614-18051702 FORWARD"""";glutamate-1-semialdehyde 2,1-aminomutase | chr5:25451875-25453841 FORWARD"""";Symbols: GSA1 | GSA1 (GLUTAMATE-1-SEMIALDEHYDE-2,1-AMINOMUTASE);Symbols: GSA2 | GSA2 (glutamate-1-semialdehyde 2,1-aminomutase 2)	plastid	P	19.3	tetrapyrrole synthesis.GSA	19	19.3	7	7	7	20.9	20.9	20.9	43.765	0	28.635	118820000	22
A0A1P8BGP6;Q43729	A0A1P8BGP6;Q43729	AT5G17820	AT5G17820.1	AT5G17820	22.7908	22.0538	21.0593	NaN	NaN	NaN	27.4943	26.3516	26.3424	25.8454	26.3075	27.8265	23.5926	24.9752	26.9992	25.1343	25.6134	24.1118	PER57	catabolic process;cellular catabolic process;cellular metabolic process;cellular process;cellular response to chemical stimulus;cellular response to hydrogen peroxide;cellular response to oxidative stress;cellular response to reactive oxygen species;cellular response to stimulus;cellular response to stress;hydrogen peroxide catabolic process;hydrogen peroxide metabolic process;metabolic process;r…	antioxidant activity;binding;catalytic activity;cation binding;heme binding;ion binding;iron ion binding;metal ion binding;oxidoreductase activity;oxidoreductase activity, acting on peroxide as acceptor;peroxidase activity;tetrapyrrole binding;transition metal ion binding	cell junction;cell part;cell wall;cell-cell junction;external encapsulating structure;extracellular region;membrane;plant-type cell wall;plasmodesma	Methane metabolism;Phenylalanine metabolism;Phenylpropanoid biosynthesis	Peroxidase 57	peroxidase 57 (PER57) (P57) (PRXR10) | chr5:5887906-5890193 REVERSE	extracellular	EX	26.12	misc.peroxidases	26	26.12	23	23	23	57.1	57.1	57.1	40.648	0	245.53	16759000000	294
A0A1P8BGY9;A0A1P8BGZ1;F4KBW6	A0A1P8BGY9;A0A1P8BGZ1;F4KBW6	AT5G51200	AT5G51200.1	AT5G51200	NaN	NaN	NaN	NaN	NaN	NaN	NaN	NaN	NaN	19.8074	19.4451	18.794	NaN	18.8999	NaN	21.5316	20.6288	21.4796	NUP205	establishment of localization;establishment of protein localization;establishment of RNA localization;mRNA transport;nucleic acid transport;nucleobase-containing compound transport;protein transport;RNA transport;transport		cell part;chloroplast;cytoplasmic part;envelope;intracellular membrane-bounded organelle;intracellular organelle;intracellular organelle part;intracellular part;macromolecular complex;membrane part;membrane-bounded organelle;nuclear envelope;nuclear part;nuclear pore;organelle;organelle envelope;organelle part;plastid;pore complex;protein complex	RNA transport	Nuclear pore complex protein NUP205	unknown protein | chr5:20804926-20819592 FORWARD	plastid	P	35.2	not assigned.unknown	35	35	13	13	13	7.3	7.3	7.3	209.1	0	34.301	291770000	23
Q8W553;B3H5W6;A0A1P8BH65;F4JYC1;B3H745	Q8W553;B3H5W6;A0A1P8BH65;F4JYC1;B3H745	AT5G35180	AT5G35180.1;AT5G35180.2;AT5G35180.3;AT5G35180.4	AT5G35180	NaN	NaN	NaN	NaN	NaN	NaN	19.4508	19.9859	20.1614	20.3239	19.9701	19.7133	19.4152	19.2085	20.8501	21.704	21.2138	20.9431	At5g35180		binding;lipid binding	cell part;membrane;plasma membrane			phosphoinositide binding | chr5:13424418-13433018 FORWARD	cytosol	C	35.2	not assigned.unknown	35	35	15	15	15	23.9	23.9	23.9	87.028	0	46.318	499140000	38
A0A1R7T3A4;Q94AM1	A0A1R7T3A4;Q94AM1	AT5G65620	AT5G65620.1	AT5G65620	NaN	NaN	NaN	NaN	NaN	NaN	21.9023	22.7238	22.46	21.3603	21.5966	21.7435	22.6995	22.3133	21.4883	21.6582	21.5691	21.7458	OOP		binding;catalytic activity;cation binding;endopeptidase activity;hydrolase activity;ion binding;metal ion binding;metalloendopeptidase activity;metallopeptidase activity;peptidase activity;peptidase activity, acting on L-amino acid peptides	cell part;chloroplast;chloroplast part;chloroplast stroma;cytoplasmic part;cytosol;intracellular membrane-bounded organelle;intracellular organelle;intracellular organelle lumen;intracellular organelle part;intracellular part;membrane-bounded organelle;membrane-enclosed lumen;mitochondrial matrix;mitochondrial part;organelle;organelle lumen;organelle part;plastid;plastid part;plastid stroma		Organellar oligopeptidase A, chloroplastic/mitochondrial	peptidase M3 family protein / thimet oligopeptidase family protein | chr5:26221932-26225903 FORWARD	plastid	P	29.5	protein.degradation	29	29.5	25	25	13	37.4	37.4	21.6	90.368	0	94.342	894990000	113
A0A1R7T3E3;F4KG64;F4KG65	A0A1R7T3E3;F4KG64;F4KG65	AT5G52410	AT5G52410.1;AT5G52410.2	AT5G52410	NaN	NaN	NaN	NaN	NaN	NaN	19.608	NaN	NaN	19.9781	19.6832	20.6995	NaN	NaN	20.5247	20.8024	20.8873	20.891	At5g52410			cell part;chloroplast envelope;chloroplast part;cytoplasmic part;envelope;intracellular membrane-bounded organelle;intracellular organelle;intracellular organelle part;intracellular part;membrane-bounded organelle;organelle;organelle envelope;organelle part;plastid;plastid envelope;plastid part			unknown protein | chr5:21275956-21279443 FORWARD	cytosol	C	35.2	not assigned.unknown	35	35	4	4	4	6	6	6	84.141	0	5.6555	302150000	7
A0A1R7T3K7;Q9LSW8	A0A1R7T3K7;Q9LSW8	AT5G43430	AT5G43430.1	AT5G43430	NaN	NaN	NaN	NaN	NaN	NaN	NaN	NaN	NaN	17.2913	17.5046	17.8818	NaN	NaN	NaN	NaN	NaN	NaN	ETFB	amine catabolic process;amine metabolic process;branched chain family amino acid catabolic process;branched chain family amino acid metabolic process;carboxylic acid catabolic process;carboxylic acid metabolic process;catabolic process;cellular amine metabolic process;cellular amino acid catabolic process;cellular amino acid metabolic process;cellular catabolic process;cellular ketone metabolic p…	electron carrier activity	cell part;cytoplasmic part;intracellular membrane-bounded organelle;intracellular organelle;intracellular organelle lumen;intracellular organelle part;intracellular part;membrane-bounded organelle;membrane-enclosed lumen;mitochondrial matrix;mitochondrial part;mitochondrion;organelle;organelle lumen;organelle part		Electron transfer flavoprotein subunit beta, mitochondrial	electron carrier | chr5:17453598-17455296 FORWARD;Symbols: ETFBETA | ETFBETA	mitochondrion	M	9.3	mitochondrial electron transport / ATP synthesis.electron transfer flavoprotein	9	9.3	3	3	3	14.2	14.2	14.2	31.015	0	13.192	40554000	5
A0JQ00;F4KDS7	A0JQ00;F4KDS7	AT5G02740	AT5G02740.1;AT5G02740.2	AT5G02740	NaN	NaN	NaN	NaN	NaN	NaN	18.528	19.6746	18.5058	18.4855	18.589	18.5341	NaN	18.6169	NaN	NaN	NaN	18.102	At5g02740		binding;nucleotide binding	cell part;cytoplasmic part;intracellular non-membrane-bounded organelle;intracellular organelle;intracellular part;macromolecular complex;non-membrane-bounded organelle;organelle;ribonucleoprotein complex;ribosome			nucleotide binding | chr5:616432-618618 FORWARD	mitochondrion	M	35.2	not assigned.unknown	35	35	4	4	4	23.7	23.7	23.7	25.224	0	23.399	67490000	16
A2RVJ8	A2RVJ8	AT5G10010	AT5G10010.1	AT5G10010	NaN	NaN	NaN	NaN	NaN	NaN	19.9918	21.3594	22.0758	20.5507	21.2329	21.0352	20.9804	20.6402	21.1794	20.597	20.7009	20.4999	At5g10010	heat acclimation;response to abiotic stimulus;response to heat;response to stimulus;response to stress;response to temperature stimulus		cell part;chromocenter;chromosomal part;intracellular non-membrane-bounded organelle;intracellular organelle;intracellular organelle part;intracellular part;non-membrane-bounded organelle;nuclear part;nucleolus;organelle;organelle part			unknown protein | chr5:3127906-3131727 FORWARD	nucleus	N	35.2	not assigned.unknown	35	35	12	12	12	34.3	34.3	34.3	50.516	0	53.462	494840000	56
A2RVM0;A0A1P8B6P7	A2RVM0;A0A1P8B6P7	AT4G23430	AT4G23430.2	AT4G23430	NaN	NaN	NaN	NaN	NaN	NaN	21.836	22.4548	21.191	22.2915	22.0679	20.3357	21.0043	20.8776	21.3565	21.5483	21.637	21.7239	TIC32	establishment of localization;establishment of protein localization;protein transport;transport	catalytic activity;oxidoreductase activity	cell part;chloroplast;chloroplast envelope;chloroplast inner membrane;chloroplast membrane;chloroplast part;cytoplasmic part;envelope;intracellular membrane-bounded organelle;intracellular organelle;intracellular organelle part;intracellular part;membrane;membrane-bounded organelle;organelle;organelle envelope;organelle inner membrane;organelle membrane;organelle part;plasma membrane;plastid;plas…		Short-chain dehydrogenase TIC 32, chloroplastic	short-chain dehydrogenase/reductase (SDR) family protein | chr4:12229026-12231658 FORWARD	plastid	P	26.22	misc.short chain dehydrogenase/reductase (SDR)	26	26.22	11	11	6	47.2	47.2	24.2	34.739	0	53.104	793060000	63
A2RVS6	A2RVS6	AT3G49430	AT3G49430.1;AT3G49430.2;AT3G49430.3	AT3G49430	NaN	NaN	NaN	NaN	NaN	NaN	21.4546	21.6802	22.0367	20.5591	21.9052	21.5034	21.7963	21.9167	21.668	19.2801	19.7439	19.1323	SR34A	cellular macromolecule metabolic process;cellular metabolic process;cellular nitrogen compound metabolic process;cellular process;macromolecule metabolic process;metabolic process;mRNA metabolic process;mRNA processing;nitrogen compound metabolic process;nucleic acid metabolic process;nucleobase-containing compound metabolic process;primary metabolic process;RNA metabolic process;RNA processing;R…	binding;nucleic acid binding;nucleotide binding;RNA binding	cell part;cytoplasmic part;cytosol;intracellular non-membrane-bounded organelle;intracellular organelle;intracellular organelle part;intracellular part;macromolecular complex;non-membrane-bounded organelle;nuclear part;nucleolus;organelle;organelle part;ribonucleoprotein complex;spliceosomal complex		Serine/arginine-rich splicing factor SR34A	RNA binding / nucleic acid binding / nucleotide binding | chr3:18331546-18335041 FORWARD;Symbols: SRp34a | SRp34a (Ser/Arg-rich protein 34a)	nucleus	N	27.1.1	RNA.processing.splicing	27	27.1	8	8	6	21.7	21.7	21.7	33.599	0	58.716	511040000	46
A4FVN8	A4FVN8	AT1G10580	AT1G10580.1	AT1G10580	NaN	NaN	NaN	NaN	NaN	NaN	NaN	NaN	NaN	NaN	17.5171	17.3578	NaN	NaN	17.6515	18.0387	17.6813	18.0169	At1g10580				Spliceosome		transducin family protein / WD-40 repeat family protein | chr1:3491281-3493737 REVERSE	nucleus	N	27.1	RNA.processing	27	27.1	4	4	4	7.2	7.2	7.2	65.127	0	13.138	44266000	8
A4GNA8;A0A1P8BCF8;F4KAK5	A4GNA8	AT4G25970	AT4G25970.1	AT4G25970	NaN	NaN	NaN	NaN	NaN	NaN	20.0674	20.7569	21.7031	21.0411	20.6374	19.7912	20.169	20.0414	20.484	21.086	20.6621	20.6984	PSD3	alcohol metabolic process;amine biosynthetic process;amine metabolic process;biosynthetic process;cellular amine metabolic process;cellular biogenic amine biosynthetic process;cellular biogenic amine metabolic process;cellular biosynthetic process;cellular lipid metabolic process;cellular metabolic process;cellular nitrogen compound biosynthetic process;cellular nitrogen compound metabolic proces…	binding;calcium ion binding;carbon-carbon lyase activity;carboxy-lyase activity;catalytic activity;cation binding;ion binding;lyase activity;metal ion binding;phosphatidylserine decarboxylase activity	cell part;cytoplasmic part;endoplasmic reticulum;endoplasmic reticulum membrane;endoplasmic reticulum part;intracellular membrane-bounded organelle;intracellular organelle;intracellular organelle part;intracellular part;membrane;membrane part;membrane-bounded organelle;organelle;organelle membrane;organelle part	Glycerophospholipid metabolism	Phosphatidylserine decarboxylase 3 alpha chain;Phosphatidylserine decarboxylase 3 beta chain;Phosphatidylserine decarboxylase proenzyme 3	phosphatidylserine decarboxylase | chr4:13184114-13189435 FORWARD;Symbols: PSD3 | PSD3 (phosphatidylserine decarboxylase 3)	endoplasmic reticulum	ER	11.3.8	lipid metabolism.Phospholipid synthesis.phosphatidylserine decarboxylase	11	11.3	15	15	15	22.5	22.5	22.5	70.352	0	41.404	448020000	53
A4GSN8	A4GSN8	AT1G79280	AT1G79280.1;AT1G79280.2;AT1G79280.3	AT1G79280	NaN	NaN	NaN	NaN	NaN	NaN	NaN	NaN	18.6399	20.3035	19.7952	18.9166	18.7362	19.3527	19.4256	19.5925	20.2094	19.7232	NUA	establishment of localization;establishment of localization in cell;establishment of protein localization;establishment of RNA localization;intracellular protein transport;intracellular transport;mRNA transport;nuclear import;nuclear transport;nucleic acid transport;nucleobase-containing compound transport;nucleocytoplasmic transport;protein import;protein import into nucleus;protein targeting;pr…		cell part;intracellular organelle part;intracellular part;macromolecular complex;membrane;membrane part;nuclear membrane;nuclear part;nuclear pore;organelle membrane;organelle part;pore complex;protein complex	MAPK signaling pathway - yeast;Pathways in cancer;RNA transport;Thyroid cancer	Nuclear-pore anchor	Symbols: NUA | NUA (NUCLEAR PORE ANCHOR) | chr1:29819176-29832978 REVERSE	nucleus	N	33.99	development.unspecified	33	33.99	19	19	19	9.6	9.6	9.6	237.04	0	38.243	208470000	25
Q8L7E1;F4JY80;A8MQE3	Q8L7E1;F4JY80;A8MQE3	AT5G25770	AT5G25770.1;AT5G25770.2;AT5G25770.3	AT5G25770	NaN	NaN	NaN	NaN	NaN	NaN	NaN	18.8296	18.1993	18.8516	19.7422	18.2955	19.6599	19.727	NaN	NaN	NaN	NaN	At5g25770		catalytic activity;hydrolase activity				unknown protein | chr5:8969215-8972125 REVERSE	mitochondrion	M	35.2	not assigned.unknown	35	35	10	10	10	31.9	31.9	31.9	40.805	0	16.987	84185000	15
A8MQH0;Q8GXE7	A8MQH0;Q8GXE7	AT5G15320	AT5G15320.1;AT5G15320.2	AT5G15320	NaN	NaN	NaN	NaN	NaN	NaN	20.6525	NaN	NaN	20.3282	19.9755	19.8455	NaN	NaN	19.7658	20.8626	20.6408	20.7145	At5g15320						unknown protein | chr5:4977538-4978894 FORWARD	extracellular	EX	35.2	not assigned.unknown	35	35	2	2	2	64	64	64	5.2622	0	16.778	329580000	28
A8MQH3;Q9C8M9	A8MQH3;Q9C8M9	AT1G53730	AT1G53730.1;AT1G53730.2	AT1G53730	NaN	NaN	NaN	NaN	NaN	NaN	18.5425	16.1803	NaN	18.5093	18.541	NaN	17.7024	17.9497	18.697	18.9541	19.0863	18.3106	SRF6		adenyl nucleotide binding;adenyl ribonucleotide binding;ATP binding;binding;catalytic activity;kinase activity;nucleotide binding;phosphotransferase activity, alcohol group as acceptor;protein kinase activity;purine nucleotide binding;purine ribonucleoside triphosphate binding;purine ribonucleotide binding;ribonucleotide binding;transferase activity;transferase activity, transferring phosphorus-c…	cell part;integral to membrane;intrinsic to membrane;membrane;membrane part;plasma membrane		Protein STRUBBELIG-RECEPTOR FAMILY 6	ATP binding / protein binding / protein kinase/ protein serine/threonine kinase | chr1:20061701-20065713 FORWARD;Symbols: SRF6 | SRF6 (STRUBBELIG-RECEPTOR FAMILY 6)	plasma membrane	PM	30.2.5	signalling.receptor kinases.leucine rich repeat V	30	30.2	6	4	4	8.2	6.2	6.2	78.171	0	9.8349	95239000	16
A8MQL2;Q9LJY5	A8MQL2;Q9LJY5	AT3G20130	AT3G20130.1;AT3G20130.2	AT3G20130	NaN	NaN	NaN	NaN	NaN	NaN	NaN	19.0614	NaN	18.5854	NaN	NaN	NaN	NaN	NaN	19.4423	20.1319	19.9962	CYP705A22	gravitropism;multicellular organismal process;positive gravitropism;response to abiotic stimulus;response to external stimulus;response to gravity;response to stimulus;tropism	binding;catalytic activity;cation binding;heme binding;ion binding;iron ion binding;metal ion binding;monooxygenase activity;oxidoreductase activity;oxidoreductase activity, acting on paired donors, with incorporation or reduction of molecular oxygen;oxidoreductase activity, acting on paired donors, with incorporation or reduction of molecular oxygen, NADH or NADPH as one donor, and incorporation…	cell part;endomembrane system;membrane			electron carrier/ heme binding / iron ion binding / monooxygenase/ oxygen binding | chr3:7026929-7028836 FORWARD;Symbols: CYP705A22 | CYP705A22	endoplasmic reticulum	ER	26.1	misc.cytochrome P450	26	26.1	8	8	7	18.5	18.5	16.8	55.511	0	19.918	131950000	16
A8MQM3;O64888	A8MQM3;O64888	AT2G44530	AT2G44530.1;AT2G44530.2	AT2G44530	NaN	NaN	NaN	NaN	NaN	NaN	20.936	21.5805	21.5841	20.9872	21.4708	21.0072	20.6941	21.1176	21.3142	20.5337	20.6611	20.7705	At2g44530;PRS5	biosynthetic process;cellular biosynthetic process;cellular metabolic process;cellular nitrogen compound biosynthetic process;cellular nitrogen compound metabolic process;cellular process;metabolic process;nitrogen compound metabolic process;nucleobase-containing compound biosynthetic process;nucleobase-containing compound metabolic process;nucleobase-containing small molecule metabolic process;n…	adenyl nucleotide binding;adenyl ribonucleotide binding;ATP binding;binding;catalytic activity;cation binding;diphosphotransferase activity;ion binding;kinase activity;magnesium ion binding;metal ion binding"""";nucleotide binding;purine nucleotide binding;purine ribonucleoside triphosphate binding;purine ribonucleotide binding;ribonucleotide binding;ribose phosphate diphosphokinase activity;tran…	cell part;chloroplast;cytoplasmic part;intracellular membrane-bounded organelle;intracellular organelle;intracellular part;membrane-bounded organelle;organelle;plastid	Pentose phosphate pathway;Purine metabolism	Ribose-phosphate pyrophosphokinase 5, chloroplastic	ribose-phosphate pyrophosphokinase, putative / phosphoribosyl diphosphate synthetase, putative | chr2:18383515-18386143 FORWARD	plastid	P	23.1.3	nucleotide metabolism.synthesis.PRS-PP	23	23.1	10	10	6	30.5	30.5	20.6	42.496	0	48.359	573530000	58
A8MQP6;Q9SZY1	A8MQP6;Q9SZY1	AT4G10480	AT4G10480.1;AT4G10480.2	AT4G10480	NaN	NaN	NaN	NaN	NaN	NaN	24.4436	24.4904	23.7255	22.8947	22.8361	22.7954	23.2492	23.1801	23.076	21.4526	22.1761	21.7178	At4g10480	establishment of localization;establishment of protein localization;protein transport;transport				Nascent polypeptide-associated complex subunit alpha-like protein 4	nascent polypeptide associated complex alpha chain protein, putative / alpha-NAC, putative | chr4:6477876-6479165 REVERSE	nucleus	N	29.2.4	protein.synthesis.elongation	29	29.2	6	6	6	40.8	40.8	40.8	23.114	0	102.29	1820900000	113
A8MQR0	A8MQR0	AT1G68910	AT1G68910.1	AT1G68910	NaN	NaN	NaN	NaN	NaN	NaN	NaN	NaN	NaN	18.6905	18.29	18.3846	NaN	NaN	18.8436	18.8887	19.4472	18.7997	WIT2			cell part;integral to membrane;intrinsic to membrane;membrane part		WPP domain-interacting tail-anchored protein 2	unknown protein | chr1:25908131-25910485 REVERSE	nucleus	N	29.3.1	protein.targeting.nucleus	29	29.3.1	8	8	8	13.1	13.1	13.1	71.851	0	21.917	98828000	16
F4JYX9;A8MQZ1;Q8H166	F4JYX9;A8MQZ1;Q8H166	AT5G60360	AT5G60360.1;AT5G60360.2;AT5G60360.3	AT5G60360	NaN	NaN	NaN	NaN	NaN	NaN	19.4063	20.8546	21.0558	18.3322	18.5134	19.4714	20.7556	20.8773	NaN	NaN	NaN	NaN	ALEU;ALP	aging;developmental process	catalytic activity;cysteine-type peptidase activity;hydrolase activity;peptidase activity;peptidase activity, acting on L-amino acid peptides	cell part;cytoplasmic part;intracellular membrane-bounded organelle;intracellular organelle;intracellular part;membrane-bounded organelle;organelle;vacuole	Lysosome	Thiol protease aleurain	cysteine-type peptidase | chr5:24279897-24282368 FORWARD;Symbols: AALP | AALP (Arabidopsis aleurain-like protease)	vacuole	V	29.5.3	protein.degradation.cysteine protease	29	29.5.3	3	3	2	11.8	11.8	8.4	38.902	0	10.375	181340000	17
A8MR14;Q6NLR2;Q9CA11;Q9C5R0	A8MR14;Q6NLR2;Q9CA11	AT1G64650;AT3G49310	AT1G64650.1;AT1G64650.2;AT3G49310.1	AT1G64650	NaN	NaN	NaN	NaN	NaN	NaN	17.1943	NaN	NaN	18.5236	17.7951	19.4738	NaN	NaN	18.86	19.6234	19.5145	19.1621	At1g64650;T1G12.1		anion transmembrane transporter activity;inorganic anion transmembrane transporter activity;ion transmembrane transporter activity;molybdate ion transmembrane transporter activity;substrate-specific transmembrane transporter activity;substrate-specific transporter activity;transmembrane transporter activity;transporter activity	cell part;cytoplasmic part;endosome;Golgi apparatus;Golgi apparatus part;integral to membrane;intracellular membrane-bounded organelle;intracellular organelle;intracellular organelle part;intracellular part;intrinsic to membrane;membrane;membrane part;membrane-bounded organelle;organelle;organelle membrane;organelle part;trans-Golgi network;vacuolar membrane;vacuolar part			Bacteria - 285;Bacteria - 312;BEST Arabidopsis thaliana protein match is: unknown protein (TAIR:AT4G27720.1);CONTAINS InterPro DOMAIN/s: Protein of unknown function DUF791 (InterPro:IPR008509), Major facilitator superfamily, general substrate transporter (InterPro:IPR016196);EXPRESSED DURING: 13 growth stages;EXPRESSED IN: 22 plant structures;EXPRESSED IN: 23 plant structures;Fungi - 33;Fungi - 3…	plasma membrane;vacuole	PM;V	35.2	not assigned.unknown	35	35	4	4	4	8.6	8.6	8.6	46.211	0	10.608	118730000	17
A8MR27;Q6ICX4	A8MR27;Q6ICX4	AT1G43190	AT1G43190.1;AT1G43190.2;AT1G43190.3	AT1G43190	NaN	NaN	NaN	NaN	NaN	NaN	19.5863	21.4851	21.8719	20.2919	20.488	20.752	19.5995	20.6703	20.4564	20.3751	20.6314	20.6361	PTB3	biological regulation;cellular macromolecule metabolic process;cellular metabolic process;cellular nitrogen compound metabolic process;cellular process;macromolecule metabolic process;metabolic process;mRNA metabolic process;mRNA processing;nitrogen compound metabolic process;nucleic acid metabolic process;nucleobase-containing compound metabolic process;posttranscriptional regulation of gene exp…	binding;nucleic acid binding;nucleotide binding;RNA binding	cell part;cytoplasm;cytoplasmic mRNA processing body;cytoplasmic part;intracellular membrane-bounded organelle;intracellular non-membrane-bounded organelle;intracellular organelle;intracellular part;macromolecular complex;membrane-bounded organelle;non-membrane-bounded organelle;nucleus;organelle;ribonucleoprotein complex;RNA granule		Polypyrimidine tract-binding protein homolog 3	polypyrimidine tract-binding protein, putative / heterogeneous nuclear ribonucleoprotein, putative | chr1:16275108-16278624 REVERSE	nucleus	N	27.1	RNA.processing	27	27.1	9	9	9	24.9	24.9	24.9	48.02	0	45.959	408920000	51
A8MR97;Q76E23	A8MR97;Q76E23	AT3G60240	AT3G60240.2;AT3G60240.4	AT3G60240	NaN	NaN	NaN	NaN	NaN	NaN	19.5912	21.259	20.9525	19.5983	19.5578	20.3529	19.3165	20.5775	20.3641	20.443	20.3691	20.42	EIF4G	biological regulation;multi-organism process;posttranscriptional regulation of gene expression;regulation of biological process;regulation of biosynthetic process;regulation of cellular biosynthetic process;regulation of cellular macromolecule biosynthetic process;regulation of cellular metabolic process;regulation of cellular process;regulation of cellular protein metabolic process;regulation of…	binding;nucleic acid binding;RNA binding;translation factor activity, nucleic acid binding;translation initiation factor activity		RNA transport;Viral myocarditis	Eukaryotic translation initiation factor 4G	Symbols: EIF4G, CUM2 | EIF4G (EUKARYOTIC TRANSLATION INITIATION FACTOR 4G);translation initiation factor | chr3:22261650-22268445 FORWARD			29.2.3	protein.synthesis.initiation	29	29.2	20	20	20	14.8	14.8	14.8	187.55	0	101.76	338490000	56
A8MRC4;P48006	A8MRC4;P48006	AT1G30230	AT1G30230.1;AT1G30230.2	AT1G30230	22.6493	24.5129	25.6469	NaN	26.1364	NaN	25.0665	25.5008	25.552	24.4519	24.6391	24.9983	25.9208	25.6741	24.8956	23.7993	24.2781	24.4902	At1g30230	biological regulation;cell wall assembly;cell wall organization;cell wall organization or biogenesis;cellular aromatic compound metabolic process;cellular cell wall organization;cellular cell wall organization or biogenesis;cellular component assembly;cellular component assembly at cellular level;cellular component organization;cellular component organization at cellular level;cellular component …	binding;nucleic acid binding;RNA binding;translation elongation factor activity;translation factor activity, nucleic acid binding	cell part;cytoplasmic part;cytosol;eukaryotic translation elongation factor 1 complex;intracellular part;macromolecular complex;membrane;plasma membrane;protein complex		Elongation factor 1-delta 1	elongation factor 1-beta / EF-1-beta | chr1:10638914-10640782 FORWARD	cytosol	C	29.2.4	protein.synthesis.elongation	29	29.2	16	16	9	64.6	64.6	52.3	28.776	0	148.51	9770700000	256
A8MRD7;Q9LW15	A8MRD7;Q9LW15	AT3G15640	AT3G15640.1;AT3G15640.2	AT3G15640	NaN	NaN	NaN	NaN	NaN	NaN	19.6062	19.1244	19.4435	19.772	19.0167	20.7078	20.6101	20.4367	20.1259	20.8294	19.8315	19.8311	At3g15640;COX5B-1		binding;catalytic activity;cation binding;cation transmembrane transporter activity;cobalt ion binding;cytochrome-c oxidase activity;heme-copper terminal oxidase activity;hydrogen ion transmembrane transporter activity;inorganic cation transmembrane transporter activity;ion binding;ion transmembrane transporter activity;metal ion binding;monovalent inorganic cation transmembrane transporter activ…	cell part;chloroplast part;chloroplast thylakoid membrane;cytoplasmic part;envelope;intracellular membrane-bounded organelle;intracellular organelle;intracellular organelle part;intracellular part;membrane;membrane-bounded organelle;mitochondrial envelope;mitochondrial inner membrane;mitochondrial membrane;mitochondrial part;mitochondrion;organelle;organelle envelope;organelle inner membrane;orga…	Alzheimer's disease;Cardiac muscle contraction;Huntington's disease;Oxidative phosphorylation;Parkinson's disease	Cytochrome c oxidase subunit 5b-1, mitochondrial	cytochrome c oxidase family protein | chr3:5299110-5301745 FORWARD	mitochondrion	M	9.7	mitochondrial electron transport / ATP synthesis.cytochrome c oxidase	9	9.7	5	5	5	26.3	26.3	26.3	19.316	0	20.562	324720000	27
F4ISI7;A8MRK6;Q9ZUP3	F4ISI7;A8MRK6;Q9ZUP3	AT2G19480	AT2G19480.1;AT2G19480.2;AT2G19480.3	AT2G19480	NaN	NaN	NaN	NaN	NaN	NaN	21.9773	22.8835	22.9444	21.8887	22.522	21.7139	22.4695	22.5021	21.4834	20.7447	21.3734	21.4446	2;NAP1	cellular component assembly;cellular component assembly at cellular level;cellular component organization;cellular component organization at cellular level;cellular component organization or biogenesis;cellular component organization or biogenesis at cellular level;cellular macromolecular complex assembly;cellular macromolecular complex subunit organization;cellular macromolecule metabolic proces…	binding;histone binding;identical protein binding;protein binding	cell part;cytoplasm;cytoplasmic part;cytosol;intracellular membrane-bounded organelle;intracellular organelle;intracellular part;membrane;membrane-bounded organelle;nucleus;organelle;plasma membrane		Nucleosome assembly protein 1|2	2 (NUCLEOSOME ASSEMBLY PROTEIN 1;2 | NAP1;2);DNA binding | chr2:8438456-8441348 FORWARD;Symbols: NFA02, NFA2, NAP1	nucleus	N	28.1	DNA.synthesis/chromatin structure	28	28.1	12	10	10	40.9	37.6	37.6	42.846	0	72.222	948140000	83
A8MRL0;P59169;Q9LR02	A8MRL0;P59169;Q9LR02	AT1G75600;AT4G40030;AT4G40040;AT5G10980	AT1G75600.1;AT4G40030.1;AT4G40030.2;AT4G40030.3;AT4G40040.1;AT4G40040.2;AT5G10980.1	AT1G75600	NaN	NaN	NaN	NaN	NaN	NaN	24.1016	21.8671	18.9212	24.1866	24.3896	24.434	23.7372	23.3314	24.4664	23.0143	23.5002	22.2685	At4g40030;HTR4		binding;DNA binding;nucleic acid binding	cell part;chromosomal part;intracellular membrane-bounded organelle;intracellular organelle;intracellular organelle part;intracellular part;macromolecular complex;membrane-bounded organelle;nucleosome;nucleus;organelle;organelle part;protein-DNA complex	Systemic lupus erythematosus	Histone H3.3;Histone H3-like 3	histone H3 | chr5:3472405-3473466 REVERSE;histone H3.2 | chr4:18555618-18556878 REVERSE;histone H3.2 | chr4:18557187-18558743 REVERSE;histone H3.2, putative | chr1:28390665-28391493 FORWARD	nucleus	N	28.1.3.2.3	DNA.synthesis/chromatin structure.histone.core.H3	28	28.1	6	6	1	21.3	21.3	5.5	18.702	0	17.709	3058000000	57
A8MRW0;Q9SA23	A8MRW0;Q9SA23	AT1G16240	AT1G16240.1;AT1G16240.2;AT1G16240.3	AT1G16240	NaN	NaN	NaN	NaN	NaN	NaN	17.915	NaN	NaN	18.2577	18.2758	NaN	NaN	NaN	17.9469	19.0062	18.7791	18.5489	SYP51	cellular component organization;cellular component organization or biogenesis;cellular process;establishment of localization;establishment of localization in cell;establishment of protein localization;intracellular protein transport;intracellular transport;membrane fusion;membrane organization;protein transport;transport;vesicle-mediated transport	binding;protein binding;SNAP receptor activity	cell part;cytoplasmic part;endosomal part;endosome membrane;Golgi apparatus;integral to membrane;intracellular membrane-bounded organelle;intracellular organelle;intracellular organelle part;intracellular part;intrinsic to membrane;late endosome membrane;membrane;membrane part;membrane-bounded organelle;organelle;organelle membrane;organelle part;vacuole	SNARE interactions in vesicular transport	Syntaxin-51	SNAP receptor | chr1:5555007-5556841 REVERSE;Symbols: SYP51, ATSYP51 | SYP51 (SYNTAXIN OF PLANTS 51)	vacuole	V	31.4	cell.vesicle transport	31	31.4	4	4	4	23.2	23.2	23.2	25.523	0	31.491	80275000	13
A8MRW9;P93834	A8MRW9;P93834	AT2G19860	AT2G19860.1;AT2G19860.2	AT2G19860	NaN	NaN	NaN	NaN	NaN	NaN	20.3742	21.1589	20.7459	20.8969	20.4619	20.5797	20.0414	20.4795	20.4666	20.7944	20.7903	21.043	HXK2	alcohol catabolic process;alcohol metabolic process;biological regulation;carbohydrate catabolic process;carbohydrate mediated signaling;carbohydrate metabolic process;carbohydrate phosphorylation;catabolic process;cell death;cellular carbohydrate catabolic process;cellular carbohydrate metabolic process;cellular metabolic process;cellular process;cellular response to carbohydrate stimulus;cellul…	adenyl nucleotide binding;adenyl ribonucleotide binding;ATP binding;binding;carbohydrate kinase activity;catalytic activity;fructokinase activity;glucokinase activity;hexokinase activity;kinase activity;nucleotide binding;phosphotransferase activity, alcohol group as acceptor;purine nucleotide binding;purine ribonucleoside triphosphate binding;purine ribonucleotide binding;ribonucleotide binding;…	cell part;cytoplasmic part;integral to membrane;integral to mitochondrial membrane;integral to mitochondrial outer membrane;integral to organelle membrane;intracellular membrane-bounded organelle;intracellular organelle;intracellular organelle part;intracellular part;intrinsic to membrane;intrinsic to mitochondrial outer membrane;intrinsic to organelle membrane;membrane part;membrane-bounded orga…	Amino sugar and nucleotide sugar metabolism;Butirosin and neomycin biosynthesis;Carbohydrate digestion and absorption;Fructose and mannose metabolism;Galactose metabolism;Glycolysis / Gluconeogenesis;Insulin signaling pathway;Starch and sucrose metabolism;Streptomycin biosynthesis;Type II diabetes mellitus	Hexokinase;Hexokinase-2	ATP binding / fructokinase/ glucokinase/ hexokinase | chr2:8570750-8574000 FORWARD;Symbols: ATHXK2, HXK2 | HXK2 (HEXOKINASE 2)	mitochondrion	M	2.2.1.4	major CHO metabolism.degradation.sucrose.hexokinase	2	2.2	16	8	8	46.1	31	31	42.926	0	50.892	447060000	45
A8MRX2;Q42340;F4JWM1	A8MRX2;Q42340;F4JWM1	AT5G18380	AT5G18380.1;AT5G18380.2;AT5G18380.3	AT5G18380	NaN	NaN	NaN	NaN	NaN	22.7131	22.6111	22.9746	23.8311	23.9152	23.6619	23.6959	24.323	23.8802	23.745	24.404	23.8911	23.8109	At5g18380;RPS16C	biosynthetic process;cellular biosynthetic process;cellular macromolecule biosynthetic process;cellular macromolecule metabolic process;cellular metabolic process;cellular process;cellular protein metabolic process;macromolecule biosynthetic process;macromolecule metabolic process;metabolic process;primary metabolic process;protein metabolic process;translation	structural constituent of ribosome;structural molecule activity	cell junction;cell part;cell-cell junction;chloroplast;cytoplasmic part;cytosolic small ribosomal subunit;intracellular membrane-bounded organelle;intracellular non-membrane-bounded organelle;intracellular organelle;intracellular organelle part;intracellular part;macromolecular complex;membrane-bounded organelle;non-membrane-bounded organelle;organelle;organelle part;plasmodesma;plastid;ribonucle…	Ribosome	40S ribosomal protein S16-3	40S ribosomal protein S16 (RPS16C) | chr5:6090049-6090758 REVERSE	cytosol	C	29.2.1.2.1.16	protein.synthesis.ribosomal protein.eukaryotic.40S subunit.S16	29	29.2.1.2	8	8	0	36.1	36.1	0	16.544	0	39.272	3722700000	104
A8MRY7;Q8RXU6	A8MRY7;Q8RXU6	AT4G07410	AT4G07410.1;AT4G07410.2	AT4G07410	NaN	NaN	NaN	NaN	NaN	NaN	NaN	NaN	NaN	NaN	NaN	NaN	NaN	NaN	NaN	16.8529	17.2986	16.6908	At4g07410	anatomical structure development;anatomical structure formation involved in morphogenesis;biological regulation;developmental growth;developmental process;developmental process involved in reproduction;embryo development;embryo development ending in seed dormancy;growth;lateral root formation;leaf development;leaf vascular tissue pattern formation;meristem growth;meristem maintenance;organ develo…		cell part;intracellular membrane-bounded organelle;intracellular organelle;intracellular part;membrane-bounded organelle;nucleus;organelle	Ribosome biogenesis in eukaryotes		transducin family protein / WD-40 repeat family protein | chr4:4201249-4205224 REVERSE	cytosol,nucleus	C,N	30.5	signalling.G-proteins	30	30.5	2	2	2	3.7	3.7	3.7	78.023	0	5.8524	18132000	3
A8MS34;Q9LDU6	A8MS34;Q9LDU6	AT1G50430	AT1G50430.1;AT1G50430.2	AT1G50430	NaN	NaN	NaN	NaN	NaN	NaN	NaN	14.3916	14.9662	18.7575	17.1112	19.0995	17.5602	17.7282	19.0868	19.8547	19.8313	19.6448	DWF5	alcohol metabolic process;biological regulation;biosynthetic process;brassinosteroid biosynthetic process;brassinosteroid metabolic process;cholesterol biosynthetic process;cholesterol metabolic process;hormone biosynthetic process;hormone metabolic process;lipid biosynthetic process;lipid metabolic process;metabolic process;phytosteroid biosynthetic process;phytosteroid metabolic process;primary…	7-dehydrocholesterol reductase activity;catalytic activity;oxidoreductase activity;oxidoreductase activity, acting on the CH-CH group of donors;oxidoreductase activity, acting on the CH-CH group of donors, NAD or NADP as acceptor;oxidoreductase activity, acting on the CH-CH group of donors, NAD or NADP as acceptor"""";sterol delta7 reductase activity	cell part;cytoplasmic part;endoplasmic reticulum membrane;endoplasmic reticulum part;Golgi apparatus;integral to membrane;intracellular membrane-bounded organelle;intracellular organelle;intracellular organelle part;intracellular part;intrinsic to membrane;membrane;membrane part;membrane-bounded organelle;organelle;organelle membrane;organelle part;plasma membrane	Steroid biosynthesis	7-dehydrocholesterol reductase	sterol delta7 reductase | chr1:18681932-18685652 REVERSE;Symbols: DWF5, PA, LE, ST7R, 7RED | DWF5 (DWARF 5)	plasma membrane	PM	17.3.1.2.7	hormone metabolism.brassinosteroid.synthesis-degradation.sterols.DWF5	17	17.3	3	3	3	6.7	6.7	6.7	49.404	0	16.191	136150000	18
A8MS48;Q8H0X5	A8MS48;Q8H0X5	AT5G16660	AT5G16660.1;AT5G16660.2	AT5G16660	NaN	NaN	NaN	NaN	NaN	NaN	21.7494	21.944	22.3728	22.386	22.0212	20.8656	NaN	20.4641	21.3283	22.0198	22.0579	22.433	At5g16660			cell part;chloroplast;chloroplast envelope;chloroplast part;chloroplast thylakoid membrane;cytoplasmic part;envelope;intracellular membrane-bounded organelle;intracellular organelle;intracellular organelle part;intracellular part;membrane;membrane-bounded organelle;organelle;organelle envelope;organelle part;photosynthetic membrane;plastid;plastid envelope;plastid part;plastid thylakoid membrane;…			unknown protein | chr5:5465484-5467063 REVERSE	plastid	P	35.2	not assigned.unknown	35	35	7	7	7	36.1	36.1	36.1	17.858	0	62.701	1024100000	53
A8MS68	A8MS68	AT3G16950	AT3G16950.2	AT3G16950	NaN	NaN	NaN	NaN	NaN	NaN	23.6337	22.4979	22.0657	22.8716	23.6852	22.5173	21.5489	22.4963	23.0404	23.2199	23.4361	23.835	LPD1	acetyl-CoA biosynthetic process;acetyl-CoA biosynthetic process from pyruvate;acetyl-CoA metabolic process;biological regulation;biosynthetic process;carboxylic acid metabolic process;cell redox homeostasis;cellular biosynthetic process;cellular homeostasis;cellular ketone metabolic process;cellular metabolic process;cellular process;coenzyme biosynthetic process;coenzyme metabolic process;cofact…	binding;catalytic activity;coenzyme binding;cofactor binding;dihydrolipoyl dehydrogenase activity;flavin adenine dinucleotide binding;oxidoreductase activity;oxidoreductase activity, acting on a sulfur group of donors;oxidoreductase activity, acting on a sulfur group of donors, NAD or NADP as acceptor;oxidoreductase activity, acting on NADH or NADPH	cell part;chloroplast;chloroplast envelope;chloroplast part;chloroplast stroma;cytoplasmic part;envelope;intracellular membrane-bounded organelle;intracellular non-membrane-bounded organelle;intracellular organelle;intracellular organelle part;intracellular part;membrane-bounded organelle;non-membrane-bounded organelle;nuclear part;nucleolus;organelle;organelle envelope;organelle part;plastid;pla…	Citrate cycle (TCA cycle);Glycine, serine and threonine metabolism;Glycolysis / Gluconeogenesis;Pyruvate metabolism;Valine, leucine and isoleucine degradation	Dihydrolipoyl dehydrogenase 1, chloroplastic	dihydrolipoyl dehydrogenase | chr3:5786385-5790525 REVERSE;Symbols: LPD1, ptlpd1 | LPD1 (LIPOAMIDE DEHYDROGENASE 1)	plastid	P	8.1.1.3	TCA / org transformation.TCA.pyruvate DH.E3	8	8.1	19	19	6	39.8	39.8	16.2	66.66	0	182.84	2486400000	141
A8MS69;Q42524	A8MS69;Q42524	AT1G51680	AT1G51680.1;AT1G51680.3	AT1G51680	NaN	NaN	NaN	NaN	NaN	NaN	19.5953	21.3365	21.2884	18.7472	19.1244	19.4336	18.821	19.9727	19.2786	NaN	19.019	NaN	4CL1	cellular aromatic compound metabolic process;cellular metabolic process;cellular process;metabolic process;phenylpropanoid metabolic process;secondary metabolic process	4-coumarate-CoA ligase activity;acid-thiol ligase activity;adenyl nucleotide binding;adenyl ribonucleotide binding;ATP binding;binding;catalytic activity;CoA-ligase activity;ligase activity;ligase activity, forming carbon-sulfur bonds;nucleotide binding;purine nucleotide binding;purine ribonucleoside triphosphate binding;purine ribonucleotide binding;ribonucleotide binding	cell part;cytoplasm;intracellular part	Phenylalanine metabolism;Phenylpropanoid biosynthesis;Ubiquinone and other terpenoid-quinone biosynthesis	4-coumarate--CoA ligase 1	4-coumarate-CoA ligase | chr1:19158752-19161552 REVERSE;Symbols: 4CL1, 4CL.1, AT4CL1 | 4CL1 (4-COUMARATE:COA LIGASE 1)	peroxisome	PX	16.2.1.3	secondary metabolism.phenylpropanoids.lignin biosynthesis.4CL	16	16.2	11	11	11	22.6	22.6	22.6	58.546	0	34.313	151890000	31
A8MS71;F4INA0;A8MRX1;Q9ZU32	A8MS71;F4INA0;A8MRX1;Q9ZU32	AT2G01350	AT2G01350.1;AT2G01350.2;AT2G01350.3;AT2G01350.4	AT2G01350	NaN	NaN	NaN	NaN	NaN	NaN	20.8336	22.2421	23.1853	20.5719	20.9683	21.3639	20.6588	21.6541	21.2088	20.2532	20.5044	20.5869	QPT	biosynthetic process;carboxylic acid catabolic process;carboxylic acid metabolic process;catabolic process;cellular biosynthetic process;cellular catabolic process;cellular ketone metabolic process;cellular metabolic process;cellular nitrogen compound biosynthetic process;cellular nitrogen compound metabolic process;cellular process;coenzyme biosynthetic process;coenzyme metabolic process;cofacto…	catalytic activity;nicotinate-nucleotide diphosphorylase (carboxylating) activity;transferase activity;transferase activity, transferring glycosyl groups;transferase activity, transferring pentosyl groups	cell part;chloroplast;cytoplasmic part;intracellular membrane-bounded organelle;intracellular organelle;intracellular part;membrane-bounded organelle;organelle;plastid	Nicotinate and nicotinamide metabolism	Nicotinate-nucleotide pyrophosphorylase [carboxylating];Nicotinate-nucleotide pyrophosphorylase [carboxylating], chloroplastic	nicotinate-nucleotide diphosphorylase (carboxylating) | chr2:165141-167259 REVERSE;Symbols: QPT | QPT (QUINOLINATE PHOSHORIBOSYLTRANSFERASE)	plastid	P	18	Co-factor and vitamine metabolism	18	18	12	12	12	43.7	43.7	43.7	35.499	0	49.221	612360000	56
A8MS83;Q9M3C3;Q8LD46	A8MS83;Q9M3C3;Q8LD46	AT2G39460;AT3G55280	AT2G39460.1;AT2G39460.2;AT3G55280.1;AT3G55280.2;AT3G55280.3	AT2G39460	19.6254	18.3831	17.8777	NaN	NaN	NaN	22.4864	21.4442	20.8687	23.6982	24.29	24.5449	23.9083	22.6293	24.7302	24.0241	23.5554	23.9632	RPL23AA;RPL23AB	biosynthetic process;cellular biosynthetic process;cellular macromolecule biosynthetic process;cellular macromolecule metabolic process;cellular metabolic process;cellular process;cellular protein metabolic process;macromolecule biosynthetic process;macromolecule metabolic process;metabolic process;primary metabolic process;protein metabolic process;response to abiotic stimulus;response to chemic…	binding;nucleic acid binding;nucleotide binding;RNA binding;rRNA binding;structural constituent of ribosome;structural molecule activity	cell junction;cell part;cell wall;cell-cell junction;cytoplasmic part;cytosol;cytosolic large ribosomal subunit;cytosolic part;cytosolic ribosome;external encapsulating structure;intracellular non-membrane-bounded organelle;intracellular organelle;intracellular organelle part;intracellular part;large ribosomal subunit;macromolecular complex;membrane;non-membrane-bounded organelle;nuclear part;nuc…	Ribosome	60S ribosomal protein L23a-1;60S ribosomal protein L23a-2	RNA binding / nucleotide binding / structural constituent of ribosome | chr2:16474923-16476108 FORWARD;RNA binding / nucleotide binding / structural constituent of ribosome | chr3:20500335-20501709 FORWARD;Symbols: ATRPL23A, RPL23A, RPL23AA | RPL23AA (RIBOSOMAL PROTEIN L23AA);Symbols: RPL23AB | RPL23AB (RIBOSOMAL PROTEIN L23AB)	cytosol	C	29.2.1.2.2.523	protein.synthesis.ribosomal protein.eukaryotic.60S subunit.L23A	29	29.2.1.2	9	9	9	36.5	36.5	36.5	16.744	0	54.476	3461900000	130
A8MSB9;F4JTU2;Q9SVM8;A8MRQ4	A8MSB9;F4JTU2;Q9SVM8;A8MRQ4	AT4G13850	AT4G13850.1;AT4G13850.2;AT4G13850.3;AT4G13850.4	AT4G13850	NaN	NaN	NaN	NaN	NaN	NaN	19.9285	NaN	NaN	19.2573	18.2416	21.3551	NaN	NaN	20.3247	NaN	18.0918	17.4814	GR-RBP2;RBG2	biological regulation;cold acclimation;multicellular organismal process;regulation of biological process;regulation of biosynthetic process;regulation of cellular biosynthetic process;regulation of cellular component organization;regulation of cellular macromolecule biosynthetic process;regulation of cellular metabolic process;regulation of cellular process;regulation of gene expression;regulatio…	adenyl nucleotide binding;adenyl ribonucleotide binding;ATP binding;binding;cation binding;copper ion binding;DNA binding;double-stranded DNA binding;ion binding;metal ion binding;nucleic acid binding;nucleic acid binding transcription factor activity;nucleotide binding;purine nucleotide binding;purine ribonucleoside triphosphate binding;purine ribonucleotide binding;ribonucleotide binding;RNA bi…	cell part;cytoplasmic part;intracellular membrane-bounded organelle;intracellular organelle;intracellular part;membrane-bounded organelle;mitochondrion;organelle		Glycine-rich RNA-binding protein 2, mitochondrial	ATP binding / RNA binding / double-stranded DNA binding / single-stranded DNA binding | chr4:8020952-8022260 FORWARD;Symbols: ATGRP2, GR-RBP2, GRP2 | GR-RBP2 (GLYCINE-RICH RNA-BINDING PROTEIN 2)	mitochondrion	M	27.4	RNA.RNA binding	27	27.4	4	4	4	34.7	34.7	34.7	14.691	0	25.072	109790000	16
A8MSD0;O22446;Q9FH09;Q8H0W2	A8MSD0;O22446	AT4G38130	AT4G38130.1;AT4G38130.2	AT4G38130	NaN	NaN	NaN	NaN	NaN	NaN	NaN	19.1097	19.8669	18.6977	18.5536	19.0122	18.3047	18.5629	19.1035	NaN	18.5324	NaN	HD1;HDA19	biological regulation;biosynthetic process;cellular biosynthetic process;cellular component organization;cellular component organization at cellular level;cellular component organization or biogenesis;cellular component organization or biogenesis at cellular level;cellular macromolecule biosynthetic process;cellular macromolecule metabolic process;cellular metabolic process;cellular nitrogen comp…	catalytic activity;deacetylase activity;histone deacetylase activity;histone deacetylase activity (H3-K14 specific);histone deacetylase activity (H3-K9 specific);hydrolase activity;hydrolase activity, acting on carbon-nitrogen (but not peptide) bonds;hydrolase activity, acting on carbon-nitrogen (but not peptide) bonds, in linear amides;NAD-dependent histone deacetylase activity;NAD-dependent his…	cell part;intracellular membrane-bounded organelle;intracellular organelle;intracellular part;membrane-bounded organelle;nucleus;organelle	Cell cycle;Chronic myeloid leukemia;Huntington's disease;Notch signaling pathway;Pathways in cancer	Histone deacetylase;Histone deacetylase 19	basal transcription repressor/ histone deacetylase/ protein binding | chr4:17896292-17899491 REVERSE;Symbols: HD1, HDA19, ATHD1, HDA1, RPD3A | HD1 (HISTONE DEACETYLASE 1)	nucleus	N	27.3.55	RNA.regulation of transcription.HDA	27	27.3	4	4	3	10.9	10.9	9.2	52.78	0	14.692	85648000	15
A8MSF5;P0DKI1;P0DKI0	A8MSF5;P0DKI1;P0DKI0	AT4G32210;AT5G09600	AT4G32210.1;AT5G09600.1;AT5G09600.2;AT5G09600.3	AT4G32210	NaN	NaN	NaN	NaN	NaN	NaN	NaN	NaN	NaN	19.1525	19.0621	18.1808	NaN	NaN	18.1422	19.6392	19.6743	19.1949	SDH3-1;SDH3-2	acetyl-CoA catabolic process;acetyl-CoA metabolic process;catabolic process;cellular catabolic process;cellular metabolic process;cellular process;coenzyme catabolic process;coenzyme metabolic process;cofactor catabolic process;cofactor metabolic process;metabolic process;tricarboxylic acid cycle	binding;catalytic activity;cation binding;ion binding;metal ion binding;oxidoreductase activity;oxidoreductase activity, acting on the CH-CH group of donors;oxidoreductase activity, acting on the CH-CH group of donors""""	cell part;cytoplasmic part;integral to membrane;intracellular organelle part;intracellular part;intrinsic to membrane;macromolecular complex;membrane;membrane part;mitochondrial inner membrane;mitochondrial membrane;mitochondrial part;organelle inner membrane;organelle membrane;organelle part;protein complex;respiratory chain complex II		Succinate dehydrogenase subunit 3-1, mitochondrial;Succinate dehydrogenase subunit 3-2, mitochondrial""""	succinate dehydrogenase | chr4:15556415-15558125 REVERSE;succinate dehydrogenase | chr5:2979144-2980844 FORWARD;Symbols: SDH3-1 | SDH3-1;Symbols: SDH3-2 | SDH3-2	mitochondrion	M	28.1;8.1.7	DNA.synthesis/chromatin structure;TCA / org transformation.TCA.succinate dehydrogenase	28;8	28.1;8.1	2	2	2	17.7	17.7	17.7	20.575	0	17.797	173170000	23
A8MSG1;O82221	A8MSG1;O82221	AT2G23930	AT2G23930.1;AT2G23930.2	AT2G23930	NaN	NaN	NaN	NaN	NaN	NaN	NaN	NaN	NaN	18.7627	19.8305	19.391	NaN	NaN	20.0413	19.7234	19.3169	19.2174	SNRNP-G	cellular macromolecule metabolic process;cellular metabolic process;cellular nitrogen compound metabolic process;cellular process;macromolecule metabolic process;metabolic process;mRNA metabolic process;mRNA processing;nitrogen compound metabolic process;nuclear mRNA splicing, via spliceosome;nucleic acid metabolic process;nucleobase-containing compound metabolic process;primary metabolic process…	binding;nucleic acid binding;RNA binding	cell part;cytoplasmic part;cytosol;intracellular organelle part;intracellular part;macromolecular complex;nuclear part;organelle part;ribonucleoprotein complex;small nucleolar ribonucleoprotein complex;spliceosomal complex;viral nucleocapsid;virion part		Probable small nuclear ribonucleoprotein G	Symbols: SNRNP-G | SNRNP-G (PROBABLE SMALL NUCLEAR RIBONUCLEOPROTEIN G) | chr2:10182251-10183240 FORWARD	cytosol	C	27.1	RNA.processing	27	27.1	3	3	1	57.4	57.4	13	5.7965	0	23.141	217070000	22
A8R7E6	A8R7E6	AT3G21630	AT3G21630.1	AT3G21630	NaN	NaN	NaN	NaN	NaN	NaN	21.1141	21.5161	21.4768	21.0851	20.7844	21.1721	20.6194	20.8928	21.125	20.5626	20.9426	20.8251	CERK1	activation of immune response;activation of innate immune response;biological regulation;cell surface pattern recognition receptor signaling pathway;cell surface receptor linked signaling pathway;cellular macromolecule metabolic process;cellular metabolic process;cellular process;cellular protein metabolic process;cellular response to biotic stimulus;cellular response to carbohydrate stimulus;cel…	adenyl nucleotide binding;adenyl ribonucleotide binding;ATP binding;binding;carbohydrate binding;catalytic activity;chitin binding;chitosan binding;enzyme binding;identical protein binding;kinase activity;molecular transducer activity;nucleotide binding;pattern binding;peptide binding;peptide receptor activity;phosphotransferase activity, alcohol group as acceptor;polysaccharide binding;protein b…	cell junction;cell part;cell-cell junction;integral to membrane;intrinsic to membrane;membrane;membrane part;plasma membrane;plasmodesma	Plant-pathogen interaction	Chitin elicitor receptor kinase 1	kinase/ receptor signaling protein/ transmembrane receptor protein kinase | chr3:7615385-7618581 REVERSE;Symbols: CERK1, LYSM RLK1 | CERK1 (CHITIN ELICITOR RECEPTOR KINASE 1)	plasma membrane	PM	30.2.9	signalling.receptor kinases.leucine rich repeat IX	30	30.2	13	13	13	24.3	24.3	24.3	67.314	0	46.389	504410000	53
A8R7K9	A8R7K9	AT3G51310	AT3G51310.1	AT3G51310	NaN	NaN	NaN	NaN	NaN	NaN	18.7506	NaN	NaN	18.3962	18.4541	18.5437	NaN	NaN	NaN	NaN	17.6586	NaN	VPS35C	cellular process;endosome transport;establishment of localization;establishment of localization in cell;establishment of protein localization;intracellular protein transport;intracellular transport;protein transport;retrograde transport, endosome to Golgi;transport;vesicle-mediated transport	protein transporter activity;substrate-specific transporter activity;transporter activity	cell part;cytoplasmic part;endosomal part;endosome;endosome membrane;Golgi apparatus;intracellular membrane-bounded organelle;intracellular organelle;intracellular organelle part;intracellular part;late endosome;late endosome membrane;macromolecular complex;membrane;membrane part;membrane-bounded organelle;multivesicular body;organelle;organelle membrane;organelle part;protein complex;retromer co…		Vacuolar protein sorting-associated protein 35C	Symbols: VPS35C | VPS35C (VPS35 HOMOLOG C) | chr3:19044480-19049382 REVERSE	golgi	G	29.3.4.3	protein.targeting.secretory pathway.vacuole	29	29.3.4	14	13	13	20	19	19	89.404	0	34.404	124700000	19
A9X4U2;Q9LJQ5	A9X4U2	AT2G43420	AT2G43420.1	AT2G43420	NaN	NaN	NaN	NaN	NaN	NaN	NaN	NaN	NaN	NaN	NaN	NaN	NaN	NaN	NaN	18.5442	18.5933	18.8295	3BETAHSD/D3	alcohol metabolic process;biosynthetic process;lipid biosynthetic process;lipid metabolic process;metabolic process;primary metabolic process;small molecule metabolic process;steroid biosynthetic process;steroid metabolic process;sterol biosynthetic process;sterol metabolic process	3-beta-hydroxy-delta5-steroid dehydrogenase activity;catalytic activity;oxidoreductase activity;oxidoreductase activity, acting on CH-OH group of donors;oxidoreductase activity, acting on the CH-OH group of donors, NAD or NADP as acceptor;steroid dehydrogenase activity;steroid dehydrogenase activity, acting on the CH-OH group of donors, NAD or NADP as acceptor;sterol-4-alpha-carboxylate 3-dehydro…	cell junction;cell part;cell-cell junction;cytoplasmic part;endoplasmic reticulum membrane;endoplasmic reticulum part;integral to membrane;intracellular organelle part;intracellular part;intrinsic to membrane;membrane;membrane part;organelle membrane;organelle part;plasma membrane;plasmodesma		3beta-hydroxysteroid-dehydrogenase/decarboxylase isoform 3	3-beta hydroxysteroid dehydrogenase/isomerase family protein | chr2:18031268-18035098 REVERSE	plasma membrane	PM	11.8.4	lipid metabolism.'exotics' (steroids, squalene etc).3-beta hydroxysteroid dehydrogenase/isomerase	11	11.8	4	4	4	11.2	11.2	11.2	63.033	0	11.211	47052000	9
B0F9L4	B0F9L4	AT3G27530	AT3G27530.1	AT3G27530	NaN	NaN	NaN	NaN	NaN	NaN	20.6408	20.2504	21.2032	19.9952	20.2132	19.7933	18.6353	20.0975	19.894	20.1277	20.25	20.7662	GC6	cellular component organization;cellular component organization at cellular level;cellular component organization or biogenesis;cellular component organization or biogenesis at cellular level;cellular membrane fusion;cellular membrane organization;cellular process;developmental process;ER to Golgi vesicle-mediated transport;establishment of localization;establishment of localization in cell;estab…	protein transporter activity;substrate-specific transporter activity;transporter activity	cell part;coated vesicle membrane;cytoplasmic part;cytoplasmic vesicle membrane;cytoplasmic vesicle part;cytosol;endoplasmic reticulum;ER to Golgi transport vesicle membrane;Golgi apparatus;Golgi apparatus part;Golgi membrane;Golgi stack;intracellular membrane-bounded organelle;intracellular organelle;intracellular organelle part;intracellular part;membrane;membrane-bounded organelle;organelle;or…		Golgin candidate 6	binding / protein transporter | chr3:10193569-10200013 REVERSE;Symbols: GC6 | GC6 (golgin candidate 6)	golgi	G	31.4	cell.vesicle transport	31	31.4	18	18	18	22.6	22.6	22.6	101.83	0	62.814	309030000	43
B3H4B6;Q9T029;Q9SIW5	B3H4B6;Q9T029;Q9SIW5	AT4G39200	AT4G39200.1;AT4G39200.2	AT4G39200	23.9852	21.1152	21.3483	NaN	NaN	24.4685	22.5205	22.1	21.387	23.028	21.9047	22.0101	21.916	22.0934	22.0033	22.4844	22.2439	22.2566	At4g39200;RPS25A;RPS25E			cell part;cytoplasmic part;cytosolic part;cytosolic ribosome;cytosolic small ribosomal subunit;intracellular non-membrane-bounded organelle;intracellular organelle;intracellular organelle part;intracellular part;macromolecular complex;non-membrane-bounded organelle;organelle;organelle part;ribonucleoprotein complex;ribosome;small ribosomal subunit	Ribosome	40S ribosomal protein S25-1;40S ribosomal protein S25-4	40S ribosomal protein S25 (RPS25E) | chr4:18257336-18258680 FORWARD	cytosol,nucleus	C,N	29.2.1.2.1.25	protein.synthesis.ribosomal protein.eukaryotic.40S subunit.S25	29	29.2.1.2	5	5	1	47.7	47.7	12.1	11.925	0	43.231	1688500000	71
B3H4F6;Q8LPG9	B3H4F6;Q8LPG9	AT2G43680	AT2G43680.1;AT2G43680.2;AT2G43680.3	AT2G43680	NaN	NaN	NaN	NaN	NaN	NaN	NaN	NaN	NaN	18.0348	NaN	NaN	NaN	NaN	NaN	18.7539	18.2704	18.1175	IQD14			cell part;membrane;plasma membrane		Protein IQ-DOMAIN 14	calmodulin binding | chr2:18108349-18111831 FORWARD;Symbols: IQD14 | IQD14	nucleus	N	30.3	signalling.calcium	30	30.3	4	4	4	8.1	8.1	8.1	74.41	0	13.678	53059000	7
B3H4G6;Q9STX1	B3H4G6;Q9STX1	AT4G24230	AT4G24230.2;AT4G24230.3;AT4G24230.4;AT4G24230.5;AT4G24230.6	AT4G24230	NaN	NaN	NaN	NaN	NaN	NaN	NaN	18.1591	18.14	18.0591	NaN	NaN	NaN	NaN	NaN	17.6487	18.1628	18.0239	ACBP3	carboxylic acid transport;defense response;defense response to bacterium;defense response to fungus;establishment of localization;fatty acid transport;lipid transport;monocarboxylic acid transport;multi-organism process;organic acid transport;organic substance transport;response to abiotic stimulus;response to absence of light;response to bacterium;response to biotic stimulus;response to chemical…	binding;carboxylic acid binding;coenzyme binding;cofactor binding;fatty acid binding;fatty-acyl-CoA binding;lipid binding;monocarboxylic acid binding	extracellular region;extracellular region part;extracellular space		Acyl-CoA-binding domain-containing protein 3	acyl-CoA binding | chr4:12566935-12568754 REVERSE;Symbols: ACBP3 | ACBP3 (ACYL-COA-BINDING DOMAIN 3)	extracellular	EX	11.1.13	lipid metabolism.FA synthesis and FA elongation.acyl-CoA binding protein	11	11.1	3	3	3	9.3	9.3	9.3	39.771	0	13.843	45050000	8
B3H4N7;Q9LVC9;F4KAM0;Q9SVZ6	B3H4N7;Q9LVC9;F4KAM0	AT5G57290	AT5G57290.1;AT5G57290.2;AT5G57290.3	AT5G57290	NaN	NaN	NaN	NaN	NaN	NaN	19.8236	20.124	19.5889	18.9426	19.5335	20.4126	NaN	NaN	19.8424	19.6868	20.0726	19.7265	At5g57290;RPP3B	biosynthetic process;cellular biosynthetic process;cellular macromolecule biosynthetic process;cellular macromolecule metabolic process;cellular metabolic process;cellular process;macromolecule biosynthetic process;macromolecule metabolic process;metabolic process;translational elongation	structural constituent of ribosome;structural molecule activity	cell part;cytoplasmic part;cytosol;cytosolic part;cytosolic ribosome;intracellular membrane-bounded organelle;intracellular non-membrane-bounded organelle;intracellular organelle;intracellular part;macromolecular complex;membrane-bounded organelle;non-membrane-bounded organelle;nucleus;organelle;ribonucleoprotein complex;ribosome		60S acidic ribosomal protein P3-2	60S acidic ribosomal protein P3 (RPP3B) | chr5:23206802-23207926 REVERSE	cytosol	C	29.2.1.2.2.83	protein.synthesis.ribosomal protein.eukaryotic.60S subunit.P3	29	29.2.1.2	5	5	5	43.7	43.7	43.7	11.764	0	21.218	241740000	22
B3H4S6;Q9LXV3	B3H4S6;Q9LXV3	AT5G12860	AT5G12860.1;AT5G12860.2	AT5G12860	NaN	NaN	NaN	NaN	NaN	NaN	NaN	19.5802	19.3914	19.4154	18.7819	20.305	20.0403	19.7827	18.9452	20.683	20.2024	20.1619	DiT1;DIT1	alpha-ketoglutarate transport;amine metabolic process;ammonia assimilation cycle;anion transport;C4-dicarboxylate transport;carboxylic acid metabolic process;carboxylic acid transport;cation transport;cellular amine metabolic process;cellular amino acid metabolic process;cellular ketone metabolic process;cellular metabolic process;cellular nitrogen compound metabolic process;cellular process;dica…	alpha-ketoglutarate transmembrane transporter activity;C4-dicarboxylate transmembrane transporter activity;carboxylic acid transmembrane transporter activity;dicarboxylic acid transmembrane transporter activity;malate transmembrane transporter activity;organic acid transmembrane transporter activity;oxaloacetate transmembrane transporter activity;substrate-specific transmembrane transporter activ…	cell part;chloroplast;chloroplast envelope;chloroplast inner membrane;chloroplast membrane;chloroplast part;chloroplast thylakoid;cytoplasmic part;envelope;integral to membrane;intracellular membrane-bounded organelle;intracellular organelle;intracellular organelle part;intracellular part;intrinsic to membrane;membrane;membrane part;membrane-bounded organelle;mitochondrion;organelle;organelle env…		Dicarboxylate transporter 1, chloroplastic	oxoglutarate:malate antiporter | chr5:4059686-4061950 REVERSE;Symbols: DiT1 | DiT1 (dicarboxylate transporter 1)	plastid	P	34.8	transport.metabolite transporters at the envelope membrane	34	34.8	3	3	3	4.9	4.9	4.9	59.026	0	8.0957	261100000	25
B6EUB3;F4JYL8;B3H5K3;A0A1P8BDX9	B6EUB3;F4JYL8;B3H5K3;A0A1P8BDX9	AT5G47690	AT5G47690.1;AT5G47690.2;AT5G47690.3	AT5G47690	NaN	NaN	NaN	NaN	NaN	NaN	22.1385	22.7208	23.1068	20.9523	21.6413	21.3856	21.0374	21.8613	21.2478	21.1707	20.824	20.6246	At5g47690			cell part;chloroplast;cytoplasmic part;cytosol;intracellular membrane-bounded organelle;intracellular organelle;intracellular part;membrane-bounded organelle;mitochondrion;nucleus;organelle;plastid			binding | chr5:19317716-19327334 FORWARD	nucleus	N	35.2	not assigned.unknown	35	35	29	29	29	21.1	21.1	21.1	181.21	0	106.45	771600000	107
B3H5S2;P10798;P10797;F4KA76	B3H5S2;P10798;P10797;F4KA76	AT5G38410;AT5G38420	AT5G38410.1;AT5G38410.2;AT5G38410.3;AT5G38420.1	AT5G38410	NaN	NaN	NaN	NaN	NaN	NaN	21.7073	20.4091	21.2459	21.3779	21.4167	21.8317	21.5121	20.3474	20.6923	19.5561	20.2829	20.2063	At5g38410;RBCS-2B;RBCS-3B	biosynthetic process;carbohydrate biosynthetic process;carbohydrate metabolic process;carbon fixation;cellular biosynthetic process;cellular component biogenesis;cellular component biogenesis at cellular level;cellular component organization or biogenesis;cellular component organization or biogenesis at cellular level;cellular metabolic compound salvage;cellular metabolic process;cellular process…	carbon-carbon lyase activity;carboxy-lyase activity;catalytic activity;lyase activity;monooxygenase activity;oxidoreductase activity;ribulose-bisphosphate carboxylase activity	apoplast;cell part;cell wall;chloroplast;chloroplast envelope;chloroplast part;chloroplast stroma;cytoplasmic part;cytosolic part;cytosolic ribosome;envelope;external encapsulating structure;extracellular region;intracellular membrane-bounded organelle;intracellular non-membrane-bounded organelle;intracellular organelle;intracellular organelle part;intracellular part;macromolecular complex;membra…	Carbon fixation in photosynthetic organisms;Glyoxylate and dicarboxylate metabolism	Ribulose bisphosphate carboxylase small chain;Ribulose bisphosphate carboxylase small chain 2B, chloroplastic;Ribulose bisphosphate carboxylase small chain 3B, chloroplastic""""	ribulose bisphosphate carboxylase small chain 2B / RuBisCO small subunit 2B (RBCS-2B) (ATS2B) | chr5:15380945-15382035 REVERSE;ribulose bisphosphate carboxylase small chain 3B / RuBisCO small subunit 3B (RBCS-3B) (ATS3B) | chr5:15377173-15378416 REVERSE	plastid	P	1.3.2	PS.calvin cycle.rubisco small subunit	1	1.3	8	8	2	40.3	40.3	10.2	20.84	0	43.44	838870000	65
B3H658;Q9M401	B3H658;Q9M401	AT3G49680	AT3G49680.1;AT3G49680.2	AT3G49680	NaN	NaN	NaN	NaN	NaN	NaN	21.333	22.0098	22.3701	19.7725	20.3513	21.3223	21.3914	21.5896	20.3611	NaN	19.2733	19.5445	BCAT3	amine biosynthetic process;amine metabolic process;biosynthetic process;branched chain family amino acid biosynthetic process;branched chain family amino acid metabolic process;carboxylic acid biosynthetic process;carboxylic acid metabolic process;cellular amine metabolic process;cellular amino acid biosynthetic process;cellular amino acid metabolic process;cellular biosynthetic process;cellular …	branched-chain-amino-acid transaminase activity;catalytic activity;L-isoleucine transaminase activity;L-leucine transaminase activity;L-valine transaminase activity;transaminase activity;transferase activity;transferase activity, transferring nitrogenous groups	cell part;chloroplast;chloroplast part;chloroplast stroma;cytoplasmic part;intracellular membrane-bounded organelle;intracellular organelle;intracellular organelle part;intracellular part;membrane-bounded organelle;organelle;organelle part;plastid;plastid part;plastid stroma	Pantothenate and CoA biosynthesis;Valine, leucine and isoleucine biosynthesis;Valine, leucine and isoleucine degradation	Branched-chain-amino-acid aminotransferase;Branched-chain-amino-acid aminotransferase 3, chloroplastic	branched-chain-amino-acid transaminase/ catalytic | chr3:18422649-18425693 FORWARD;Symbols: ATBCAT-3, BCAT3 | BCAT3 (BRANCHED-CHAIN AMINOTRANSFERASE 3)	plastid	P	13.1.4.1.4	amino acid metabolism.synthesis.branched chain group.common.branched-chain amino acid aminotransferase	13	13.1	12	12	9	30.4	30.4	23.1	44.731	0	46.256	415160000	40
B3H684;Q9SZI2	B3H684;Q9SZI2	AT4G26110	AT4G26110.1;AT4G26110.2	AT4G26110	NaN	NaN	NaN	NaN	NaN	NaN	22.3242	23.2001	22.9705	22.1312	22.3208	21.3433	22.68	22.7465	21.911	21.1523	21.5082	21.3957	1;NAP1	cell differentiation;cell proliferation;cellular component assembly;cellular component assembly at cellular level;cellular component organization;cellular component organization at cellular level;cellular component organization or biogenesis;cellular component organization or biogenesis at cellular level;cellular developmental process;cellular macromolecular complex assembly;cellular macromolecul…	binding;histone binding;protein binding	cell part;cytoplasm;cytoplasmic part;cytosol;intracellular membrane-bounded organelle;intracellular organelle;intracellular part;membrane;membrane-bounded organelle;nucleus;organelle;plasma membrane		Nucleosome assembly protein 1|1	1 (NUCLEOSOME ASSEMBLY PROTEIN1;1 | NAP1;1);1, ATNAP1;DNA binding | chr4:13232595-13235879 FORWARD;Symbols: NAP1	nucleus	N	28.1	DNA.synthesis/chromatin structure	28	28.1	15	15	12	45.4	45.4	39	41.607	0	93.905	1054600000	101
B3H700;Q6WWW4	B3H700;Q6WWW4	AT4G38600	AT4G38600.1;AT4G38600.2	AT4G38600	NaN	NaN	NaN	NaN	NaN	NaN	NaN	20.6055	21.1721	19.05	18.9044	NaN	18.4805	19.7201	19.1522	20.1762	19.9274	19.9776	KAK;UPL3	anatomical structure morphogenesis;biosynthetic process;cell cycle process;cell morphogenesis;cell morphogenesis involved in differentiation;cellular biosynthetic process;cellular component morphogenesis;cellular component organization;cellular component organization or biogenesis;cellular developmental process;cellular macromolecule biosynthetic process;cellular macromolecule metabolic process;c…	acid-amino acid ligase activity;catalytic activity;ligase activity;ligase activity, forming carbon-nitrogen bonds;small conjugating protein ligase activity;ubiquitin-protein ligase activity	cell part;cytoplasm;intracellular membrane-bounded organelle;intracellular organelle;intracellular part;membrane;membrane-bounded organelle;nucleus;organelle;plasma membrane	Ubiquitin mediated proteolysis	E3 ubiquitin-protein ligase UPL3	Symbols: KAK, UPL3 | KAK (KAKTUS);ubiquitin-protein ligase | chr4:18041031-18049292 REVERSE	nucleus	N	29.5.11.4.1	protein.degradation.ubiquitin.E3.HECT	29	29.5.11.4	13	13	13	9.5	9.5	9.5	193.45	0	32.161	228780000	28
B3H746;Q38931	B3H746;Q38931	AT3G25230	AT3G25230.1;AT3G25230.2	AT3G25230	NaN	NaN	NaN	NaN	NaN	NaN	20.917	21.9805	21.8894	21.7038	22.3808	20.5745	20.8984	21.1546	20.8683	20.9004	20.5709	20.9926	FKBP62;ROF1	cellular heat acclimation;cellular macromolecule metabolic process;cellular metabolic process;cellular process;cellular protein metabolic process;cellular response to heat;cellular response to stimulus;cellular response to stress;heat acclimation;macromolecule metabolic process;metabolic process;multicellular organismal process;primary metabolic process;protein folding;protein metabolic process;r…	binding;catalytic activity;cis-trans isomerase activity;isomerase activity;lipid binding;peptidyl-prolyl cis-trans isomerase activity;phosphatidylinositol binding;phosphatidylinositol-3,5-bisphosphate binding;phosphatidylinositol-3-phosphate binding;phospholipid binding	cell part;cell periphery;cytoplasm;cytoplasmic part;cytosol;intracellular membrane-bounded organelle;intracellular organelle;intracellular part;membrane-bounded organelle;nucleus;organelle		Peptidyl-prolyl cis-trans isomerase FKBP62	FK506 binding / calmodulin binding / peptidyl-prolyl cis-trans isomerase | chr3:9188181-9191419 FORWARD;Symbols: ROF1, ATFKBP62, FKBP62 | ROF1 (ROTAMASE FKBP 1)	cytosol	C	29.6	protein.folding	29	29.6	15	15	14	30.6	30.6	29	62.911	0	45.104	667050000	56
Q9SFW0;B3H7H1	Q9SFW0;B3H7H1	AT3G07300	AT3G07300.1;AT3G07300.2;AT3G07300.3	AT3G07300	NaN	NaN	NaN	NaN	NaN	NaN	NaN	18.168	19.5261	19.0699	19.3281	18.3595	18.5289	18.7036	18.6373	19.0445	18.8516	19.4532	At3g07300;T1B9.3	biological regulation;cellular metabolic process;cellular process;metabolic process;positive regulation of catalytic activity;positive regulation of GTPase activity;positive regulation of hydrolase activity;positive regulation of molecular function;posttranscriptional regulation of gene expression;regulation of biological process;regulation of biosynthetic process;regulation of catabolic process;…	binding;catalytic activity;enzyme regulator activity;GTPase regulator activity;guanyl-nucleotide exchange factor activity;nucleic acid binding;nucleoside-triphosphatase regulator activity;RNA binding;transferase activity;translation factor activity, nucleic acid binding;translation initiation factor activity	cell part;cytoplasm;cytoplasmic part;eukaryotic translation initiation factor 2B complex;intracellular part;macromolecular complex;protein complex	RNA transport		eukaryotic translation initiation factor 2B family protein / eIF-2B family protein | chr3:2324617-2327625 REVERSE	cytosol	C	29.2.3	protein.synthesis.initiation	29	29.2	6	6	6	19.2	19.2	19.2	43.598	0	18.432	125080000	21
Q940D1;B3H7I9;F4I5A3;F4KHN5;A0A1P8B5P1;F4JKF8;A0A1P8B5P0	Q940D1;B3H7I9;F4I5A3;F4KHN5	AT1G64110;AT5G52882	AT1G64110.1;AT1G64110.2;AT1G64110.3;AT5G52882.1	AT1G64110	NaN	NaN	NaN	NaN	NaN	NaN	NaN	NaN	NaN	17.7266	NaN	NaN	NaN	NaN	NaN	16.9004	16.8384	16.455	At1g64110;At5g52882	cell differentiation;cellular developmental process;cellular process;cellular process involved in reproduction;developmental process;developmental process involved in reproduction;pollen sperm cell differentiation;reproductive process	adenyl nucleotide binding;adenyl ribonucleotide binding;ATP binding;binding;catalytic activity;hydrolase activity;nucleotide binding;purine nucleotide binding;purine ribonucleoside triphosphate binding;purine ribonucleotide binding;ribonucleotide binding	cell part;intracellular membrane-bounded organelle;intracellular organelle;intracellular part;membrane-bounded organelle;nucleus;organelle			AAA-type ATPase family protein | chr1:23796719-23801725 REVERSE;ATP binding / nucleoside-triphosphatase/ nucleotide binding | chr5:21433879-21438659 REVERSE	cytosol,mitochondrion;plasma membrane	C,M;PM	29.5.9;35.1	not assigned.no ontology;protein.degradation.AAA type	29;35	29.5.9;35	4	4	4	5.7	5.7	5.7	91.96	0	6.5474	26077000	7
B3LFA4	B3LFA4	AT5G38830	AT5G38830.1	AT5G38830	NaN	NaN	NaN	NaN	NaN	NaN	20.5618	21.3978	21.7787	20.7572	20.7825	20.9513	21.004	20.6039	20.9637	20.5373	20.4309	20.5084	At5g38830	amine metabolic process;amino acid activation;carboxylic acid metabolic process;cellular amine metabolic process;cellular amino acid metabolic process;cellular ketone metabolic process;cellular macromolecule metabolic process;cellular metabolic process;cellular nitrogen compound metabolic process;cellular process;cysteinyl-tRNA aminoacylation;macromolecule metabolic process;metabolic process;ncRN…	adenyl nucleotide binding;adenyl ribonucleotide binding;aminoacyl-tRNA ligase activity;ATP binding;binding;catalytic activity;cysteine-tRNA ligase activity;ligase activity;ligase activity, forming aminoacyl-tRNA and related compounds;ligase activity, forming carbon-oxygen bonds;nucleotide binding;purine nucleotide binding;purine ribonucleoside triphosphate binding;purine ribonucleotide binding;ri…	cell part;chloroplast;cytoplasmic part;cytosol;intracellular membrane-bounded organelle;intracellular organelle;intracellular part;membrane-bounded organelle;mitochondrion;organelle;plastid	Aminoacyl-tRNA biosynthesis		tRNA synthetase class I (C) family protein | chr5:15545569-15548186 REVERSE	cytosol	C	29.1.16	protein.aa activation.cysteine-tRNA ligase	29	29.1	12	12	12	26.4	26.4	26.4	57.841	0	49.58	418520000	54
B3LFC3;F4J0D1;F4J0D2;Q9LFP7;Q9SRH7;A0A1P8ANC9;F4IJN8;F4HQQ0;A1L4W8;Q06548;P46573	B3LFC3;F4J0D1;F4J0D2;Q9LFP7;Q9SRH7;A0A1P8ANC9;F4IJN8;F4HQQ0;A1L4W8;Q06548;P46573	AT1G07570;AT2G28930;AT3G01300;AT3G28690;AT5G15080	AT1G07570.1;AT1G07570.2;AT1G07570.3;AT2G28930.1;AT2G28930.2;AT2G28930.3;AT3G01300.1;AT3G28690.1;AT3G28690.2;AT3G28690.3;AT5G15080.1	AT1G07570	NaN	NaN	NaN	NaN	NaN	NaN	NaN	NaN	NaN	18.0912	17.7805	NaN	NaN	NaN	NaN	18.4321	19.084	18.4628	APK1A;APK1B;At3g28690;PK1B	biological regulation;cell surface receptor linked signaling pathway;cellular macromolecule metabolic process;cellular metabolic process;cellular process;cellular protein metabolic process;cellular response to chemical stimulus;cellular response to endogenous stimulus;cellular response to hormone stimulus;cellular response to organic substance;cellular response to stimulus;enzyme linked receptor …	adenyl nucleotide binding;adenyl ribonucleotide binding;ATP binding;binding;catalytic activity;enzyme binding;kinase activity;molecular transducer activity;nucleotide binding;peptide binding;peptide receptor activity;phosphotransferase activity, alcohol group as acceptor;protein binding;protein kinase activity;protein serine/threonine kinase activity;protein tyrosine kinase activity;purine nucleo…	cell junction;cell part;cell-cell junction;chloroplast;cytoplasmic part;integral to membrane;intracellular membrane-bounded organelle;intracellular organelle;intracellular part;intrinsic to membrane;membrane;membrane part;membrane-bounded organelle;organelle;plasma membrane;plasmodesma;plastid		Probable receptor-like protein kinase At5g15080;Protein kinase APK1A, chloroplastic;Protein kinase APK1B, chloroplastic"""";Receptor-like serine/threonine-protein kinase At3g01300	"protein kinase, putative | chr5:4886114-4888788 FORWARD"""";""""Symbols: APK1A, APK1 | APK1A;ATP binding / kinase/ protein kinase/ protein serine/threonine kinase | chr2:12424775-12426674 FORWARD;kinase/ protein serine/threonine kinase | chr1:2331226-2333633 REVERSE"""";protein kinase, putative | chr3:10755445-10757868 FORWARD;protein kinase, putative | chr3:90598-93585 REVERSE"""";Symbols: APK1…	cytosol;plasma membrane;plastid	C;P;PM	30.30.2.57	signalling.kinase.RLCK.receptor like cytoplasmatic kinase VII	30	30.30.2	6	4	3	21.3	16.8	14.4	41.961	0	11.886	65448000	6
F4JWN4;B4F7Q4;B4F7N8;A0A1P8BG97	F4JWN4;B4F7Q4;B4F7N8;A0A1P8BG97	AT5G18420	AT5G18420.1;AT5G18420.2;AT5G18420.3	AT5G18420	NaN	NaN	NaN	NaN	NaN	NaN	20.4304	20.2395	20.2267	19.2531	19.5612	19.4907	19.4382	20.107	19.5389	19.7376	19.5338	19.5674	At5g18420						unknown protein | chr5:6105522-6109385 REVERSE	cytosol	C	35.2	not assigned.unknown	35	35	8	8	8	26.4	26.4	26.4	50.074	0	35.894	241400000	35
B4F7P0;F4I261;F4I262	B4F7P0;F4I261;F4I262	AT1G69526	AT1G69526.1;AT1G69526.2;AT1G69526.3	AT1G69526	NaN	NaN	NaN	NaN	NaN	NaN	NaN	NaN	NaN	19.1498	NaN	NaN	NaN	NaN	NaN	19.9745	19.2753	18.9662	At1g69526	cellular metabolic process;cellular process;metabolic process;methylation;one-carbon metabolic process;small molecule metabolic process	catalytic activity;methyltransferase activity;S-adenosylmethionine-dependent methyltransferase activity;transferase activity;transferase activity, transferring one-carbon groups	cell part;cytoplasm;intracellular part			Bacteria - 22429;BEST Arabidopsis thaliana protein match is: S-adenosyl-L-methionine-dependent methyltransferases superfamily protein (TAIR:AT1G69523.1);CONTAINS InterPro DOMAIN/s: Methyltransferase type 11 (InterPro:IPR013216);EXPRESSED DURING: 10 growth stages;EXPRESSED IN: 19 plant structures;FUNCTIONS IN: methyltransferase activity;Fungi - 991;Has 35333 Blast hits to 34131 proteins in 2444 sp…	plastid	P	26.6	misc.O-methyl transferases	26	26.6	3	3	3	17.8	17.8	17.8	22.24	0	8.8783	103580000	6
B5X0I6	B5X0I6	AT2G06210	AT2G06210.1	AT2G06210	NaN	NaN	NaN	NaN	NaN	NaN	NaN	NaN	19.373	18.5756	NaN	NaN	NaN	NaN	NaN	19.5688	19.0334	19.3395	VIP6	anatomical structure development;biological regulation;biosynthetic process;cellular biosynthetic process;cellular component organization;cellular component organization at cellular level;cellular component organization or biogenesis;cellular component organization or biogenesis at cellular level;cellular macromolecule biosynthetic process;cellular macromolecule metabolic process;cellular metabol…	basal RNA polymerase II transcription machinery binding;basal transcription machinery binding;binding;enzyme binding;protein binding;RNA polymerase binding;RNA polymerase core enzyme binding;RNA polymerase II core binding	Cdc73/Paf1 complex;cell part;intracellular organelle part;intracellular part;macromolecular complex;membrane;nuclear part;nucleoplasm part;organelle part;protein complex;transcription elongation factor complex		Protein CTR9 homolog	binding | chr2:2428903-2436687 REVERSE;Symbols: ELF8, VIP6 | ELF8 (EARLY FLOWERING 8)	nucleus	N	33.99	development.unspecified	33	33.99	12	12	12	15.3	15.3	15.3	124.09	0	72.942	118960000	14
B7ZWR6	B7ZWR6	AT5G21990	AT5G21990.1	AT5G21990	NaN	NaN	NaN	NaN	NaN	NaN	NaN	NaN	18.3246	18.569	18.6817	18.6641	NaN	NaN	NaN	18.9837	18.9227	19.4202	OEP61	cellular macromolecule metabolic process;cellular metabolic process;cellular process;cellular protein metabolic process;chaperone-mediated protein folding;cytosol to ER transport;establishment of localization;establishment of localization in cell;establishment of protein localization;intracellular transport;macromolecule metabolic process;macromolecule modification;metabolic process;peptidyl-amin…	binding;catalytic activity;cis-trans isomerase activity;drug binding;FK506 binding;isomerase activity;macrolide binding;peptidyl-prolyl cis-trans isomerase activity	cell part;chloroplast membrane;chloroplast outer membrane;chloroplast part;cytoplasmic part;cytosol;endoplasmic reticulum membrane;endoplasmic reticulum part;integral to membrane;intracellular organelle part;intracellular part;intrinsic to membrane;membrane;membrane part;organelle membrane;organelle outer membrane;organelle part;outer membrane;plastid membrane;plastid outer membrane;plastid part		Outer envelope protein 61	tetratricopeptide repeat (TPR)-containing protein | chr5:7273169-7276563 FORWARD	cytosol	C	35.1.27	not assigned.no ontology.tetratricopeptide repeat (TPR)	35	35	6	6	6	12.8	12.8	12.8	60.757	0	34.07	102310000	17
B9DFI7;F4HPE1	B9DFI7;F4HPE1	AT1G26850	AT1G26850.1;AT1G26850.2;AT1G26850.3	AT1G26850	NaN	NaN	NaN	NaN	NaN	NaN	19.4629	NaN	NaN	19.5401	19.1163	19.6076	NaN	19.4788	19.6813	20.4975	20.2551	20.0039	At1g26850	cellular metabolic process;cellular process;metabolic process;methylation;one-carbon metabolic process;small molecule metabolic process	catalytic activity;methyltransferase activity;S-adenosylmethionine-dependent methyltransferase activity;transferase activity;transferase activity, transferring one-carbon groups	cell part;cytoplasmic part;endosome;Golgi apparatus;Golgi apparatus part;Golgi membrane;integral to membrane;intracellular membrane-bounded organelle;intracellular organelle;intracellular organelle part;intracellular part;intrinsic to membrane;membrane;membrane part;membrane-bounded organelle;organelle;organelle membrane;organelle part;trans-Golgi network;vacuolar membrane;vacuolar part		Probable methyltransferase PMT2	dehydration-responsive family protein | chr1:9300873-9304139 REVERSE	golgi	G	20.2.3	stress.abiotic.drought/salt	20	20.2	10	10	9	21.3	21.3	18.3	69.622	0	38.849	246930000	24
B9DFK5	B9DFK5	AT2G37860	AT2G37860.3	AT2G37860	NaN	NaN	NaN	NaN	NaN	NaN	NaN	NaN	NaN	18.712	NaN	19.3591	NaN	NaN	18.8393	19.3621	19.4139	19.45	LCD1	anatomical structure development;developmental process;leaf development;photoperiodism;phyllome development;response to abiotic stimulus;response to chemical stimulus;response to inorganic substance;response to light stimulus;response to oxidative stress;response to radiation;response to reactive oxygen species;response to stimulus;response to stress		cell part;chloroplast;chloroplast envelope;chloroplast part;cytoplasmic part;envelope;intracellular membrane-bounded organelle;intracellular organelle;intracellular organelle part;intracellular part;membrane;membrane-bounded organelle;organelle;organelle envelope;organelle part;plastid;plastid envelope;plastid part			Symbols: LCD1 | LCD1 (LOWER CELL DENSITY 1) | chr2:15856632-15858920 FORWARD	plastid	P	33.99	development.unspecified	33	33.99	6	6	3	14.1	14.1	8.1	46.629	0	11.605	113700000	16
B9DFR6;Q43725;F4J9F7	B9DFR6;Q43725;F4J9F7	AT3G59760	AT3G59760.1;AT3G59760.2;AT3G59760.3	AT3G59760	NaN	NaN	NaN	NaN	NaN	NaN	21.0192	21.2797	21.5247	20.136	20.5815	21.4216	20.8382	21.2574	20.7994	NaN	20.0141	NaN	OASC	amine biosynthetic process;amine metabolic process;anatomical structure development;anatomical structure morphogenesis;biosynthetic process;carboxylic acid biosynthetic process;carboxylic acid metabolic process;cell growth;cell morphogenesis;cell morphogenesis involved in differentiation;cell tip growth;cellular amine metabolic process;cellular amino acid biosynthetic process;cellular amino acid …	adenyl nucleotide binding;adenyl ribonucleotide binding;ATP binding;binding;carbon-oxygen lyase activity;catalytic activity;cation binding;cysteine synthase activity;ion binding;lyase activity;metal ion binding;nucleotide binding;purine nucleotide binding;purine ribonucleoside triphosphate binding;purine ribonucleotide binding;ribonucleotide binding;transferase activity;transition metal ion bindi…	cell part;chloroplast;chloroplast part;chloroplast stroma;cytoplasmic part;intracellular membrane-bounded organelle;intracellular organelle;intracellular organelle part;intracellular part;membrane-bounded organelle;mitochondrion;organelle;organelle part;plastid;plastid part;plastid stroma	Cysteine and methionine metabolism;Sulfur metabolism	Cysteine synthase;Cysteine synthase, mitochondrial	ATP binding / cysteine synthase | chr3:22071948-22075416 REVERSE;Symbols: OASC, ATCS-C | OASC (O-ACETYLSERINE (THIOL) LYASE ISOFORM C)	mitochondrion	M	13.1.5.3.1	amino acid metabolism.synthesis.serine-glycine-cysteine group.cysteine.OASTL	13	13.1	13	12	12	44.3	41.6	41.6	46.115	0	66.816	301510000	27
F4JTH0;B9DG21;P46248	F4JTH0;B9DG21;P46248	AT4G31990	AT4G31990.1;AT4G31990.2;AT4G31990.3;AT4G31990.4	AT4G31990	NaN	NaN	NaN	21.5369	NaN	NaN	21.6439	22.0614	22.9867	21.1765	20.8947	21.586	21.3676	22.0322	20.8932	19.7535	20.2124	18.3003	ASP5	2-oxoglutarate metabolic process;amine metabolic process;aspartate family amino acid metabolic process;aspartate metabolic process;biosynthetic process;carboxylic acid metabolic process;cellular amine metabolic process;cellular amino acid metabolic process;cellular ketone metabolic process;cellular metabolic process;cellular nitrogen compound metabolic process;cellular process;dicarboxylic acid m…	binding;catalytic activity;cofactor binding;L-aspartate:2-oxoglutarate aminotransferase activity;L-phenylalanine aminotransferase activity;L-phenylalanine:2-oxoglutarate aminotransferase activity;pyridoxal phosphate binding;transaminase activity;transferase activity;transferase activity, transferring nitrogenous groups;vitamin B6 binding;vitamin binding	amyloplast;apoplast;cell part;chloroplast;chloroplast envelope;chloroplast part;chloroplast stroma;cytoplasmic part;envelope;extracellular region;intracellular membrane-bounded organelle;intracellular organelle;intracellular organelle part;intracellular part;membrane-bounded organelle;organelle;organelle envelope;organelle part;plastid;plastid envelope;plastid part;plastid stroma;stromule	Alanine, aspartate and glutamate metabolism;Arginine and proline metabolism;Carbon fixation in photosynthetic organisms;Cysteine and methionine metabolism;Isoquinoline alkaloid biosynthesis;Novobiocin biosynthesis;Phenylalanine metabolism;Phenylalanine, tyrosine and tryptophan biosynthesis;Tropane, piperidine and pyridine alkaloid biosynthesis;Tyrosine metabolism	Aspartate aminotransferase;Aspartate aminotransferase, chloroplastic	L-aspartate:2-oxoglutarate aminotransferase | chr4:15470761-15473853 REVERSE;Symbols: ASP5, AAT3, ATAAT1 | ASP5 (ASPARTATE AMINOTRANSFERASE 5)	plastid	P	13.1.1.2.1	amino acid metabolism.synthesis.central amino acid metabolism.aspartate.aspartate aminotransferase	13	13.1	18	17	17	39.5	37.5	37.5	49.324	0	52.126	542100000	82
F4J8J7;Q9SF06;F4J7I5;B9DG73	F4J8J7;Q9SF06;F4J7I5;B9DG73	AT3G11930	AT3G11930.1;AT3G11930.2;AT3G11930.3;AT3G11930.4	AT3G11930	NaN	NaN	NaN	NaN	NaN	NaN	21.7209	23.0304	23.9177	22.7274	22.7938	21.8441	24.2216	23.0337	22.435	22.8124	23.3155	24.1155	At3g11930;F26K24.22	response to stimulus;response to stress					universal stress protein (USP) family protein | chr3:3776237-3777694 FORWARD	cytosol,nucleus	C,N	17.5.3	hormone metabolism.ethylene.induced-regulated-responsive-activated	17	17.5	7	7	7	34.2	34.2	34.2	21.457	0	89.593	2319700000	140
B9DGD6;A0A1P8BCV2	B9DGD6;A0A1P8BCV2	AT5G36880	AT5G36880.2	AT5G36880	NaN	NaN	NaN	NaN	NaN	NaN	22.1844	22.7414	22.9564	21.2203	21.7187	21.7202	22.2952	22.4941	21.3732	20.4828	20.693	20.6872	ACS	acetate metabolic process;acetyl-CoA biosynthetic process;acetyl-CoA biosynthetic process from acetate;acetyl-CoA metabolic process;biosynthetic process;carboxylic acid metabolic process;cellular biosynthetic process;cellular ketone metabolic process;cellular lipid metabolic process;cellular metabolic process;cellular process;coenzyme biosynthetic process;coenzyme metabolic process;cofactor biosy…	acetate-CoA ligase activity;acid-thiol ligase activity;adenyl nucleotide binding;adenyl ribonucleotide binding;AMP binding;ATP binding;binding;catalytic activity;CoA-ligase activity;ligase activity;ligase activity, forming carbon-sulfur bonds;nucleotide binding;purine nucleotide binding;purine ribonucleoside triphosphate binding;purine ribonucleotide binding;ribonucleotide binding	cell part;chloroplast;chloroplast part;chloroplast stroma;cytoplasmic part;cytosol;glyoxysome;intracellular membrane-bounded organelle;intracellular organelle;intracellular organelle part;intracellular part;membrane-bounded organelle;microbody;organelle;organelle part;peroxisome;plastid;plastid part;plastid stroma	Carbon fixation pathways in prokaryotes;Glycolysis / Gluconeogenesis;Methane metabolism;Propanoate metabolism;Pyruvate metabolism	Acetyl-coenzyme A synthetase, chloroplastic/glyoxysomal	acetyl-CoA synthetase, putative / acetate-CoA ligase, putative | chr5:14534613-14540299 REVERSE	plastid	P	11.1.8	lipid metabolism.FA synthesis and FA elongation.acyl coa ligase	11	11.1	23	23	23	32.8	32.8	32.8	81.888	0	75.475	796150000	112
B9DH36;Q9LMU0	B9DH36;Q9LMU0	AT1G17890	AT1G17890.1;AT1G17890.2;AT1G17890.3	AT1G17890	NaN	NaN	NaN	NaN	NaN	NaN	22.3828	22.8698	23.4831	21.7437	21.5305	22.5896	22.5455	23.0003	22.0911	19.7959	20.6389	20.515	GER2	alcohol biosynthetic process;alcohol metabolic process;biosynthetic process;carbohydrate biosynthetic process;carbohydrate metabolic process;cellular biosynthetic process;cellular carbohydrate biosynthetic process;cellular carbohydrate metabolic process;cellular metabolic process;cellular nitrogen compound metabolic process;cellular process;'de novo' GDP-L-fucose biosynthetic process;fucose biosy…	binding;catalytic activity;coenzyme binding;cofactor binding;GDP-L-fucose synthase activity;isomerase activity;oxidoreductase activity;oxidoreductase activity, acting on CH-OH group of donors;oxidoreductase activity, acting on the CH-OH group of donors, NAD or NADP as acceptor		Amino sugar and nucleotide sugar metabolism;Fructose and mannose metabolism	Putative GDP-L-fucose synthase 2	binding / catalytic/ coenzyme binding | chr1:6154268-6155752 REVERSE;Symbols: GER2 | GER2	cytosol	C	10.1.8	cell wall.precursor synthesis.GER	10	10.1	13	13	8	49.1	49.1	38.1	35.421	0	84.827	1035300000	79
B9DH97;P47192;A0A1P8AS81;O48850;F4IVQ2;Q6AWV9;F4J7T4;A0A1P8AY77;Q8VY69	B9DH97;P47192;A0A1P8AS81;O48850	AT2G32670;AT2G33120	AT2G32670.1;AT2G33120.1;AT2G33120.2	AT2G32670	NaN	NaN	NaN	NaN	NaN	NaN	21.8313	21.8657	20.4502	21.6822	21.0321	21.039	21.5255	21.4733	21.5405	22.2097	22.3345	22.5282	SAR1;VAMP722;VAMP725	cell cycle process;cell plate assembly;cell plate formation involved in plant-type cell wall biogenesis;cellular component assembly;cellular component assembly at cellular level;cellular component organization;cellular component organization at cellular level;cellular component organization or biogenesis;cellular component organization or biogenesis at cellular level;cellular membrane fusion;cell…	binding;protein binding;SNAP receptor activity;SNARE binding	cell junction;cell part;cell plate;cell-cell junction;cytoplasmic part;endosome;integral to membrane;intracellular membrane-bounded organelle;intracellular organelle;intracellular organelle part;intracellular part;intrinsic to membrane;macromolecular complex;membrane;membrane part;membrane-bounded organelle;organelle;organelle membrane;organelle part;plasma membrane;plasmodesma;protein complex;SN…		Vesicle-associated membrane protein 722;Vesicle-associated membrane protein 725	Symbols: ATVAMP725, VAMP725 | ATVAMP725 | chr2:13857877-13859774 FORWARD;Symbols: SAR1, VAMP722, ATVAMP722 | SAR1 (SYNAPTOBREVIN-RELATED PROTEIN 1) | chr2:14043459-14045543 REVERSE""""	plasma membrane	PM	31.4	cell.vesicle transport	31	31.4	7	7	0	31.4	31.4	0	25.812	0	44.442	952480000	53
B9DHK3	B9DHK3	AT5G14540	AT5G14540.1	AT5G14540	NaN	NaN	NaN	NaN	NaN	NaN	20.3201	NaN	NaN	20.5249	20.5336	20.1877	18.564	NaN	21.075	22.0893	22.0256	21.7221	At5g14540			cell part;cytoplasmic part;cytosol;intracellular part			proline-rich family protein | chr5:4687147-4689674 REVERSE	nucleus	N	27.3.30	RNA.regulation of transcription.Trihelix, Triple-Helix transcription factor family	27	27.3	13	13	13	31.6	31.6	31.6	59.097	0	78.103	589660000	51
C0LGD7	C0LGD7	AT1G06840	AT1G06840.1	AT1G06840	NaN	NaN	NaN	NaN	NaN	NaN	22.2316	22.3269	22.6359	21.9888	21.9802	21.7185	21.1865	21.9742	21.8624	22.1064	21.9728	22.0372			adenyl nucleotide binding;adenyl ribonucleotide binding;ATP binding;binding;catalytic activity;kinase activity;nucleotide binding;phosphotransferase activity, alcohol group as acceptor;protein kinase activity;protein serine/threonine kinase activity;purine nucleotide binding;purine ribonucleoside triphosphate binding;purine ribonucleotide binding;ribonucleotide binding;transferase activity;transf…	cell part;integral to membrane;intrinsic to membrane;membrane;membrane part;plasma membrane		Probable LRR receptor-like serine/threonine-protein kinase At1g06840	leucine-rich repeat transmembrane protein kinase, putative | chr1:2097747-2103479 REVERSE	plasma membrane	PM	30.2.8.1	signalling.receptor kinases.leucine rich repeat VIII.VIII-1	30	30.2	21	21	18	25.1	25.1	22.6	105.62	0	101.16	1133300000	104
C0LGG4;A0A1P8AQZ6;F4IB71;A0A1P8AW67;A0A1P8AQ00;A0A1P8AQ28;Q9FZB1	C0LGG4;A0A1P8AQZ6;F4IB71;A0A1P8AW67;A0A1P8AQ00;A0A1P8AQ28;Q9FZB1	AT1G51860;AT1G51870;AT1G51880	AT1G51860.1;AT1G51870.1;AT1G51880.1	AT1G51860	NaN	NaN	NaN	NaN	NaN	NaN	18.2604	NaN	NaN	18.208	18.8402	18.653	NaN	NaN	18.6823	20.0307	19.884	19.0434	At1g51870	biological regulation;cell surface receptor linked signaling pathway;cellular macromolecule metabolic process;cellular metabolic process;cellular process;cellular protein metabolic process;cellular response to chemical stimulus;cellular response to endogenous stimulus;cellular response to hormone stimulus;cellular response to organic substance;cellular response to stimulus;enzyme linked receptor …	adenyl nucleotide binding;adenyl ribonucleotide binding;ATP binding;binding;catalytic activity;enzyme binding;kinase activity;molecular transducer activity;nucleotide binding;peptide binding;peptide receptor activity;phosphotransferase activity, alcohol group as acceptor;protein binding;protein kinase activity;protein serine/threonine kinase activity;purine nucleotide binding;purine ribonucleosid…	cell junction;cell part;cell-cell junction;integral to membrane;intrinsic to membrane;membrane;membrane part;plasma membrane;plasmodesma		Probable LRR receptor-like serine/threonine-protein kinase At1g51860;Probable LRR receptor-like serine/threonine-protein kinase At1g51880	leucine-rich repeat protein kinase, putative | chr1:19257634-19261479 REVERSE;leucine-rich repeat protein kinase, putative | chr1:19270193-19274068 REVERSE"""";protein kinase family protein | chr1:19262879-19267001 REVERSE	plasma membrane	PM	30.2.1	signalling.receptor kinases.leucine rich repeat I	30	30.2	10	8	7	12.8	11	9.8	99.233	0	24.355	140630000	14
F4HRH4;C0LGG8	F4HRH4;C0LGG8	AT1G53430	AT1G53430.1;AT1G53430.2	AT1G53430	NaN	NaN	NaN	NaN	NaN	NaN	19.0317	20.8459	20.2648	20.5045	20.0655	20.2194	20.6634	20.1596	20.8909	21.3051	21.3277	21.5859	At1g53430		adenyl nucleotide binding;adenyl ribonucleotide binding;ATP binding;binding;catalytic activity;kinase activity;nucleotide binding;phosphotransferase activity, alcohol group as acceptor;protein kinase activity;protein serine/threonine kinase activity;purine nucleotide binding;purine ribonucleoside triphosphate binding;purine ribonucleotide binding;ribonucleotide binding;transferase activity;transf…	cell part;integral to membrane;intrinsic to membrane;membrane;membrane part;plasma membrane		Probable LRR receptor-like serine/threonine-protein kinase At1g53430	leucine-rich repeat family protein / protein kinase family protein | chr1:19935167-19941088 FORWARD	plasma membrane	PM	30.2.17	signalling.receptor kinases.DUF 26	30	30.2	20	19	11	22.3	21.3	11.7	110.23	0	64.547	495150000	63
C0LGH3;A0A1P8AN30;F4J5Y7;A0A1P8AN34;F4HYK7;O22764;A0A1P8AV87;F4HQ22;Q9FF31;A0A1P8AQ99;A0A1P8AQ12;F4HQ20;A0A1P8BBY8;A0A1P8B912;A0A1P8BAR7;F4HQ23;Q6NKZ9;O65530;Q39203;Q9FID5;Q9XID3;Q9FLV4;Q3ECH2	C0LGH3	AT1G56140	AT1G56140.1	AT1G56140	NaN	NaN	NaN	NaN	NaN	NaN	21.5429	21.7344	21.6318	21.7298	21.0457	21.7292	21.1263	21.1224	21.9255	21.9989	22.2229	22.124			adenyl nucleotide binding;adenyl ribonucleotide binding;ATP binding;binding;catalytic activity;kinase activity;nucleotide binding;phosphotransferase activity, alcohol group as acceptor;protein kinase activity;protein serine/threonine kinase activity;purine nucleotide binding;purine ribonucleoside triphosphate binding;purine ribonucleotide binding;ribonucleotide binding;transferase activity;transf…	cell part;integral to membrane;intrinsic to membrane;membrane;membrane part;plasma membrane		Probable LRR receptor-like serine/threonine-protein kinase At1g56140	leucine-rich repeat family protein / protein kinase family protein | chr1:21001574-21007809 REVERSE	plasma membrane	PM	30.2.8.2	signalling.receptor kinases.leucine rich repeat VIII.VIII-2	30	30.2	24	24	14	29.8	29.8	20.6	113.75	0	98.775	1041000000	110
C0LGL4;A0A1P8BFK6;Q9SN97;F4IB76;Q0IGL7;Q9C8H4;Q9SNA0;A0A1P8BEK6;F4KJ91;A0A1P8BEN9;A0A1P8B2S5;Q9ZQR3;C0LGD9;O64556;O65924;Q9ZQQ7	C0LGL4	AT2G28960	AT2G28960.1	AT2G28960	NaN	NaN	NaN	NaN	NaN	NaN	19.0583	19.6955	19.6978	19.378	19.2103	19.2635	19.333	19.4394	19.3291	19.9317	20.3401	19.6858		biological regulation;cell surface receptor linked signaling pathway;cellular macromolecule metabolic process;cellular metabolic process;cellular process;cellular protein metabolic process;cellular response to chemical stimulus;cellular response to endogenous stimulus;cellular response to hormone stimulus;cellular response to organic substance;cellular response to stimulus;enzyme linked receptor …	adenyl nucleotide binding;adenyl ribonucleotide binding;ATP binding;binding;catalytic activity;enzyme binding;kinase activity;molecular transducer activity;nucleotide binding;peptide binding;peptide receptor activity;phosphotransferase activity, alcohol group as acceptor;protein binding;protein kinase activity;protein serine/threonine kinase activity;purine nucleotide binding;purine ribonucleosid…	cell junction;cell part;cell-cell junction;integral to membrane;intrinsic to membrane;membrane;membrane part;plasma membrane;plasmodesma		Probable LRR receptor-like serine/threonine-protein kinase At2g28960	leucine-rich repeat protein kinase, putative | chr2:12437914-12442347 REVERSE	plasma membrane	PM	30.2.1	signalling.receptor kinases.leucine rich repeat I	30	30.2	13	11	11	20	18.2	18.2	98.964	0	40.22	245030000	38
C0LGN2	C0LGN2	AT3G14840	AT3G14840.2	AT3G14840	NaN	NaN	NaN	NaN	NaN	NaN	22.2209	23.0252	22.5644	22.2683	22.1271	22.321	22.0865	22.4589	22.645	23.2171	23.1994	23.2488	LRR-RLK		adenyl nucleotide binding;adenyl ribonucleotide binding;ATP binding;binding;catalytic activity;kinase activity;nucleotide binding;phosphotransferase activity, alcohol group as acceptor;protein kinase activity;protein serine/threonine kinase activity;purine nucleotide binding;purine ribonucleoside triphosphate binding;purine ribonucleotide binding;ribonucleotide binding;transferase activity;transf…	cell part;integral to membrane;intrinsic to membrane;membrane;membrane part;plasma membrane		Probable leucine-rich repeat receptor-like serine/threonine-protein kinase At3g14840	leucine-rich repeat family protein / protein kinase family protein | chr3:4988107-4994058 FORWARD	plasma membrane	PM	30.2.17	signalling.receptor kinases.DUF 26	30	30.2	28	28	25	31.9	31.9	28.9	112.28	0	179.89	2016000000	172
C0LGT1	C0LGT1	AT5G10290	AT5G10290.1	AT5G10290	NaN	NaN	NaN	NaN	NaN	NaN	18.8262	NaN	19.2615	19.677	19.4078	NaN	19.2343	18.7498	NaN	20.0911	19.35	19.5283		biological regulation;cell surface receptor linked signaling pathway;cellular macromolecule metabolic process;cellular metabolic process;cellular process;cellular protein metabolic process;cellular response to chemical stimulus;cellular response to endogenous stimulus;cellular response to hormone stimulus;cellular response to organic substance;cellular response to stimulus;enzyme linked receptor …	adenyl nucleotide binding;adenyl ribonucleotide binding;ATP binding;binding;catalytic activity;enzyme binding;kinase activity;molecular transducer activity;nucleotide binding;peptide binding;peptide receptor activity;phosphotransferase activity, alcohol group as acceptor;protein binding;protein kinase activity;protein serine/threonine kinase activity;purine nucleotide binding;purine ribonucleosid…	cell junction;cell part;cell-cell junction;integral to membrane;intrinsic to membrane;membrane;membrane part;plasma membrane;plasmodesma		Probable LRR receptor-like serine/threonine-protein kinase At5g10290	leucine-rich repeat family protein / protein kinase family protein | chr5:3235295-3238719 REVERSE	plasma membrane	PM	30.2.2	signalling.receptor kinases.leucine rich repeat II	30	30.2	9	9	5	16.5	16.5	10	68.658	0	28.877	174830000	27
C0SV51;F4JR58;A0A1P8B0C9;F4JR57;F4IPM3;Q0WVV6	C0SV51	AT2G18750	AT2G18750.1;AT2G18750.2;AT2G18750.3	AT2G18750	NaN	NaN	NaN	NaN	NaN	NaN	19.7332	19.8721	19.8846	20.2613	19.4088	18.9595	19.0555	19.3235	19.2139	19.8726	20.2382	19.3287	CBP60C					Calmodulin-binding protein 60 C	calmodulin-binding protein | chr2:8125518-8128620 FORWARD	nucleus	N	30.3	signalling.calcium	30	30.3	6	6	5	10.3	10.3	9.2	70.199	0	16.193	248400000	20
C0Z2R6;Q93Z30	C0Z2R6;Q93Z30	AT4G18950	AT4G18950.1	AT4G18950	NaN	NaN	NaN	NaN	NaN	NaN	20.0375	NaN	18.3723	19.5753	19.0317	18.9725	19.2305	19.2933	19.0407	19.7285	19.013	19.0143	At4g18950	biological regulation;cell surface receptor linked signaling pathway;cellular process;cellular response to stimulus;integrin-mediated signaling pathway;regulation of biological process;regulation of cellular process;regulation of response to stimulus;regulation of signal transduction;regulation of signaling;response to stimulus;signal transduction	adenyl nucleotide binding;adenyl ribonucleotide binding;ATP binding;binding;catalytic activity;kinase activity;nucleotide binding;phosphotransferase activity, alcohol group as acceptor;protein kinase activity;protein serine/threonine kinase activity;protein serine/threonine/tyrosine kinase activity;purine nucleotide binding;purine ribonucleoside triphosphate binding;purine ribonucleotide binding;…	cell part;cytoplasm;cytoplasmic part;cytosol;intracellular membrane-bounded organelle;intracellular organelle;intracellular part;membrane-bounded organelle;nucleus;organelle			ankyrin protein kinase, putative | chr4:10375364-10378390 FORWARD	cytosol	C	30.6.2	signalling.MAPï¿½kinases.putative MAP3K, Raf-like	30	30.6.2	10	10	10	28.1	28.1	28.1	50.113	0	30.855	132590000	21
F4HPS0;F4HPS1;F4HPR9;Q9LDN6	F4HPS0;F4HPS1;F4HPR9	AT1G53165	AT1G53165.1;AT1G53165.2;AT1G53165.3	AT1G53165	NaN	NaN	NaN	NaN	NaN	NaN	NaN	19.1149	NaN	NaN	19.4469	NaN	NaN	NaN	NaN	19.5347	19.473	19.5899	ATMAP4K ALPHA1		adenyl nucleotide binding;adenyl ribonucleotide binding;ATP binding;binding;catalytic activity;kinase activity;nucleotide binding;phosphotransferase activity, alcohol group as acceptor;protein kinase activity;purine nucleotide binding;purine ribonucleoside triphosphate binding;purine ribonucleotide binding;ribonucleotide binding;transferase activity;transferase activity, transferring phosphorus-c…				ATP binding / kinase/ protein kinase/ protein serine/threonine kinase/ protein tyrosine kinase | chr1:19813804-19819564 FORWARD;Symbols: ATMAP4K ALPHA1 | ATMAP4K ALPHA1	cytosol	C	30.30.1	signalling.kinase.cytoplasmatic kinase	30	30.3	7	7	7	11.3	11.3	11.3	75.446	0	11.884	109580000	13
F4HQ07	F4HQ07	AT1G66800	AT1G66800.1	AT1G66800	NaN	NaN	NaN	NaN	NaN	NaN	22.2766	22.902	23.7717	22.7445	22.3653	21.9132	21.6881	21.5453	22.3359	21.241	21.9075	22.1302	At1g66800	metabolic process;oxidation-reduction process	alcohol dehydrogenase (NAD) activity;binding;catalytic activity;coenzyme binding;cofactor binding;oxidoreductase activity;oxidoreductase activity, acting on CH-OH group of donors;oxidoreductase activity, acting on the CH-OH group of donors, NAD or NADP as acceptor				cinnamyl-alcohol dehydrogenase family / CAD family | chr1:24924813-24926365 FORWARD	plasma membrane	PM	26.11.1	misc.alcohol dehydrogenases.cinnamyl alcohol dehydrogenase	26	26.11	10	10	10	28.8	28.8	28.8	35.194	0	39.719	1177400000	96
F4HQD4;F4HQD5	F4HQD4;F4HQD5	AT1G79920	AT1G79920.1;AT1G79920.2	AT1G79920	NaN	NaN	NaN	NaN	NaN	NaN	21.1948	21.9282	22.2481	20.2085	20.6843	19.9285	21.0457	20.9726	20.4137	19.9438	20.4574	19.8098	At1g79920;HSP70-15		adenyl nucleotide binding;adenyl ribonucleotide binding;ATP binding;binding;nucleotide binding;purine nucleotide binding;purine ribonucleoside triphosphate binding;purine ribonucleotide binding;ribonucleotide binding	cell junction;cell part;cell wall;cell-cell junction;cytoplasmic part;cytosol;external encapsulating structure;intracellular membrane-bounded organelle;intracellular organelle;intracellular part;membrane;membrane-bounded organelle;nucleus;organelle;plasma membrane;plasmodesma		Heat shock 70 kDa protein 15	ATP binding | chr1:30058632-30062744 REVERSE	cytosol	C	20.2.1	stress.abiotic.heat	20	20.2	32	6	6	46.1	16.7	16.7	91.68	0	85.726	390270000	37
F4HQE1;Q0WT48;Q9FLM7_ARATHGb;A0A1P8BES3;O48573	F4HQE1;Q0WT48	AT1G79940	AT1G79940.1;AT1G79940.2;AT1G79940.3;AT1G79940.4	AT1G79940	NaN	NaN	NaN	NaN	NaN	NaN	19.0395	NaN	18.6701	19.8614	19.5127	20.1856	20.0851	19.8966	20.374	21.0885	21.057	20.9325	ATERDJ2A;ERDJ2A	cellular process;establishment of localization;establishment of localization in cell;establishment of protein localization;intracellular protein transmembrane transport;intracellular protein transport;intracellular transport;posttranslational protein targeting to membrane, translocation;protein transmembrane transport;protein transport;transmembrane transport;transport	protein transporter activity;substrate-specific transporter activity;transporter activity	cell part;cytoplasmic part;endoplasmic reticulum;endoplasmic reticulum part;Golgi apparatus;integral to endoplasmic reticulum membrane;integral to membrane;integral to organelle membrane;intracellular;intracellular membrane-bounded organelle;intracellular organelle;intracellular organelle part;intracellular part;intrinsic to endoplasmic reticulum membrane;intrinsic to membrane;intrinsic to organe…	Protein export;Protein processing in endoplasmic reticulum	DnaJ protein ERDJ2A	heat shock protein binding / unfolded protein binding | chr1:30069550-30073332 FORWARD;Symbols: ATERDJ2A | ATERDJ2A	endoplasmic reticulum	ER	20.2.1	stress.abiotic.heat	20	20.2	14	14	12	28.5	28.5	26.8	66.487	0	59.761	392620000	48
F4HQE7;Q9CAA0	F4HQE7;Q9CAA0	AT1G79990	AT1G79990.3	AT1G79990	NaN	NaN	NaN	NaN	NaN	NaN	21.5861	21.9182	22.0316	21.4098	21.3454	21.1981	21.2305	21.7244	20.8624	21.495	21.4859	21.292		cellular process;establishment of localization;establishment of localization in cell;establishment of protein localization;intracellular protein transport;intracellular transport;protein transport;transport;vesicle-mediated transport	structural molecule activity	cell part;coated vesicle membrane;COPI coated vesicle membrane;cytoplasmic part;cytoplasmic vesicle membrane;cytoplasmic vesicle part;Golgi apparatus part;Golgi membrane;Golgi-associated vesicle membrane;intracellular organelle part;intracellular part;macromolecular complex;membrane;membrane coat;membrane part;organelle membrane;organelle part;protein complex;vesicle membrane		Coatomer subunit beta'-1	protein binding / structural molecule | chr1:30084114-30092238 FORWARD	endoplasmic reticulum	ER	31.4	cell.vesicle transport	31	31.4	22	14	14	27.5	18.8	18.8	103.01	0	66.385	772670000	71
F4HQZ1	F4HQZ1	AT1G19880	AT1G19880.1	AT1G19880	NaN	NaN	NaN	NaN	NaN	NaN	19.306	20.2049	20.6634	19.3299	19.5175	19.8834	NaN	19.4866	19.3934	19.5035	19.114	19.224	At1g19880	cell cycle;cell division;cellular component organization;cellular component organization at cellular level;cellular component organization or biogenesis;cellular component organization or biogenesis at cellular level;cellular process;endosome organization;mitotic cell cycle;organelle organization					regulator of chromosome condensation (RCC1) family protein | chr1:6900415-6904069 REVERSE	nucleus	N	31.2	cell.division	31	31.2	9	9	9	19	19	19	57.841	0	23.259	176050000	23
F4HRS2	F4HRS2	AT1G67140	AT1G67140.3	AT1G67140	NaN	NaN	NaN	NaN	NaN	NaN	NaN	NaN	NaN	17.8612	17.2626	NaN	NaN	NaN	NaN	17.9948	18.3512	18.1798	SWEETIE						binding | chr1:25100908-25117372 REVERSE;Symbols: SWEETIE | SWEETIE (SWEETIE)	nucleus	N	35.2	not assigned.unknown	35	35	6	6	6	3	3	3	244.38	0	14.325	55609000	10
F4HRT5	F4HRT5	AT1G67230	AT1G67230.1	AT1G67230	NaN	NaN	NaN	NaN	NaN	NaN	21.099	22.4276	23.0574	22.7003	22.5465	22.426	20.398	21.2873	23.047	22.9653	23.0049	22.826	CRWN1	cellular component organization;cellular component organization at cellular level;cellular component organization or biogenesis;cellular component organization or biogenesis at cellular level;cellular process;nucleus organization;organelle organization		cell part;chromatin;chromosomal part;cytoplasmic chromatin;cytoplasmic part;cytosol;envelope;intracellular membrane-bounded organelle;intracellular organelle;intracellular organelle part;intracellular part;membrane;membrane-bounded organelle;nuclear envelope;nuclear lamina;nuclear membrane;nuclear part;nuclear periphery;nucleoplasm;nucleus;organelle;organelle envelope;organelle membrane;organelle…		Protein CROWDED NUCLEI 1	Symbols: LINC1 | LINC1 (LITTLE NUCLEI1) | chr1:25151270-25156323 REVERSE	nucleus	N	35.1	not assigned.no ontology	35	35	29	29	29	26	26	26	129.09	0	141.52	2059100000	117
Q8VZM1;F4HS68	Q8VZM1;F4HS68	AT1G80410	AT1G80410.1;AT1G80410.2	AT1G80410	NaN	NaN	NaN	NaN	NaN	NaN	22.6392	22.9996	22.6505	22.6414	22.5736	22.27	22.8783	22.8608	22.3144	22.7042	22.923	22.7645	EMB2753		catalytic activity;transferase activity				binding | chr1:30227485-30234981 REVERSE;Symbols: EMB2753 | EMB2753 (EMBRYO DEFECTIVE 2753)	nucleus	N	26.5	misc.acyl transferases	26	26.5	32	32	32	40.4	40.4	40.4	102.15	0	144.64	1694600000	163
F4HS76;Q9M8L4	F4HS76;Q9M8L4	AT1G80460	AT1G80460.1;AT1G80460.2	AT1G80460	NaN	NaN	NaN	NaN	NaN	NaN	22.7996	23.3994	24.1343	22.7511	22.6929	22.6377	23.1803	23.1976	22.7558	22.4883	22.8505	22.6143	GLPK;NHO1	acylglycerol metabolic process;alcohol biosynthetic process;alcohol catabolic process;alcohol metabolic process;alditol biosynthetic process;alditol catabolic process;alditol metabolic process;biosynthetic process;carbohydrate biosynthetic process;carbohydrate catabolic process;carbohydrate metabolic process;catabolic process;cellular biosynthetic process;cellular carbohydrate biosynthetic proces…	adenyl nucleotide binding;adenyl ribonucleotide binding;ATP binding;binding;catalytic activity;glycerol kinase activity;kinase activity;nucleotide binding;phosphotransferase activity, alcohol group as acceptor;phosphotransferase activity, alcohol group as acceptor"""";purine nucleotide binding;purine ribonucleoside triphosphate binding"""";purine ribonucleotide binding;ribonucleotide binding;tran…	cell part;cytoplasmic part;cytosol;intracellular membrane-bounded organelle;intracellular organelle;intracellular part;membrane-bounded organelle;mitochondrion;organelle	Glycerolipid metabolism;Plant-pathogen interaction;PPAR signaling pathway	Glycerol kinase	carbohydrate kinase/ glycerol kinase | chr1:30246768-30249253 REVERSE;Symbols: NHO1, GLI1 | NHO1 (nonhost resistance to P. s. phaseolicola 1)	cytosol	C	11.5.1	lipid metabolism.glyceral metabolism.glycerol kinase	11	11.5	19	19	19	39.4	39.4	39.4	52.483	0	80.425	1998700000	149
F4HSX1;P31166	F4HSX1;P31166	AT1G27450	AT1G27450.1;AT1G27450.3	AT1G27450	NaN	NaN	NaN	NaN	NaN	NaN	22.7899	23.0831	22.8811	20.4994	21.4972	21.648	22.0597	22.8945	21.1388	19.1971	19.6363	19.2601	APT1	adenine biosynthetic process;adenine metabolic process;adenine salvage;amine metabolic process;AMP biosynthetic process;AMP metabolic process;AMP salvage;biological regulation;biosynthetic process;cellular aromatic compound metabolic process;cellular biosynthetic process;cellular hormone metabolic process;cellular metabolic compound salvage;cellular metabolic process;cellular nitrogen compound bi…	adenine phosphoribosyltransferase activity;catalytic activity;transferase activity;transferase activity, transferring glycosyl groups;transferase activity, transferring pentosyl groups	cell part;chloroplast;cytoplasm;cytoplasmic part;intracellular membrane-bounded organelle;intracellular organelle;intracellular part;membrane-bounded organelle;organelle;plastid	Purine metabolism	Adenine phosphoribosyltransferase 1, chloroplastic	adenine phosphoribosyltransferase | chr1:9531839-9534114 FORWARD;Symbols: APT1, ATAPT1 | APT1 (ADENINE PHOSPHORIBOSYL TRANSFERASE 1)	plastid	P	23.3.1.1	nucleotide metabolism.salvage.phosphoribosyltransferases.aprt	23	23.3	7	7	7	23.6	23.6	23.6	30.988	0	23.608	703860000	39
F4HTA1;Q9SX85;Q9SX86	F4HTA1;Q9SX85;Q9SX86	AT1G47550;AT1G47560	AT1G47550.1;AT1G47550.2;AT1G47560.1	AT1G47550	NaN	NaN	NaN	NaN	NaN	NaN	NaN	19.6077	19.5459	19.9027	19.7565	19.2338	19.07	20.0748	19.3661	20.6969	20.479	20.4154	SEC3A;SEC3B	cellular process;establishment of localization;establishment of localization in cell;exocytosis;secretion;secretion by cell;transport;vesicle-mediated transport		cell part;cytoplasmic part;cytoskeleton;cytosol;intracellular non-membrane-bounded organelle;intracellular organelle;intracellular part;membrane;non-membrane-bounded organelle;organelle;phragmoplast;plasma membrane		Exocyst complex component SEC3A;Exocyst complex component SEC3B	unknown protein | chr1:17457171-17463896 FORWARD;unknown protein | chr1:17466751-17473360 FORWARD	cytosol;plasma membrane	C;PM	35.2	not assigned.unknown	35	35	15	15	15	17.9	17.9	17.9	100.16	0	65.073	306290000	45
F4HTI7;Q9M5P2;A0A1P8ANB7;F4I7E4;Q9SXA5	F4HTI7;Q9M5P2	AT1G61250	AT1G61250.1;AT1G61250.2	AT1G61250	NaN	NaN	NaN	NaN	NaN	NaN	19.6626	21.3214	20.7266	21.1715	20.5454	20.4913	20.653	20.1318	21.2556	21.768	21.4943	21.6373	SC3;SCAMP3	establishment of localization;establishment of protein localization;protein transport;transport		cell part;cytoplasmic part;cytoplasmic vesicle membrane;cytoplasmic vesicle part;endosome;Golgi apparatus;Golgi apparatus part;integral to membrane;intracellular membrane-bounded organelle;intracellular organelle;intracellular organelle part;intracellular part;intrinsic to membrane;membrane;membrane part;membrane-bounded organelle;organelle;organelle membrane;organelle part;plasma membrane;trans-…		Secretory carrier-associated membrane protein 3	Symbols: SC3 | SC3 (SECRETORY CARRIER 3);transmembrane transporter | chr1:22585899-22588905 FORWARD	plasma membrane	PM	34.99	transport.misc	34	34.99	6	6	6	27.7	27.7	27.7	30.942	0	61.534	599870000	67
F4HTM3	F4HTM3	AT1G67490	AT1G67490.1	AT1G67490	NaN	NaN	NaN	NaN	NaN	NaN	NaN	NaN	NaN	NaN	NaN	18.6773	NaN	NaN	19.3817	19.682	19.363	19.4457	GCS1	carbohydrate metabolic process;cell differentiation;cellular developmental process;cellular process;developmental process;epidermal cell differentiation;metabolic process;oligosaccharide metabolic process;primary metabolic process;root epidermal cell differentiation	alpha-glucosidase activity;catalytic activity;glucosidase activity;hydrolase activity;hydrolase activity, acting on glycosyl bonds;hydrolase activity, hydrolyzing O-glycosyl compounds;mannosyl-oligosaccharide glucosidase activity	cell part;cytoplasmic part;endoplasmic reticulum;endoplasmic reticulum membrane;endoplasmic reticulum part;integral to membrane;intracellular membrane-bounded organelle;intracellular organelle;intracellular organelle part;intracellular part;intrinsic to membrane;membrane;membrane part;membrane-bounded organelle;organelle;organelle membrane;organelle part	N-Glycan biosynthesis;Protein processing in endoplasmic reticulum	Mannosyl-oligosaccharide glucosidase GCS1	alpha-glucosidase | chr1:25280451-25286596 REVERSE;Symbols: GCS1, KNF | GCS1 (GLUCOSIDASE 1)	endoplasmic reticulum	ER	26.3	misc.gluco-, galacto- and mannosidases	26	26.3	11	11	11	14.6	14.6	14.6	97.633	0	29.088	110460000	16
F4HUG9	F4HUG9	AT1G14210	AT1G14210.1	AT1G14210	NaN	NaN	NaN	NaN	NaN	NaN	18.2945	NaN	18.3375	NaN	18.1088	NaN	18.7502	19.3731	NaN	18.3427	17.9479	18.0191	At1g14210	catabolic process;cellular catabolic process;cellular macromolecule catabolic process;cellular macromolecule metabolic process;cellular metabolic process;cellular nitrogen compound metabolic process;cellular process;macromolecule catabolic process;macromolecule metabolic process;metabolic process;nitrogen compound metabolic process;nucleic acid metabolic process;nucleobase-containing compound met…	binding;catalytic activity;endonuclease activity;endonuclease activity, active with either ribo- or deoxyribonucleic acids and producing 3'-phosphomonoesters;endoribonuclease activity;endoribonuclease activity, producing 3'-phosphomonoesters;hydrolase activity;hydrolase activity, acting on ester bonds;nuclease activity;nucleic acid binding;ribonuclease activity;ribonuclease T2 activity;RNA binding	extracellular region			ribonuclease T2 family protein | chr1:4856778-4857964 REVERSE	extracellular	EX	27.1.19	RNA.processing.ribonucleases	27	27.1	4	4	4	13.8	13.8	13.8	28.186	0	10.992	68819000	13
F4HUK6;A8MRP8	F4HUK6;A8MRP8	AT1G20560	AT1G20560.1;AT1G20560.2	AT1G20560	NaN	NaN	NaN	NaN	NaN	NaN	NaN	NaN	NaN	19.1236	17.8688	18.0181	NaN	NaN	NaN	18.2508	18.4436	18.7675	AAE1	carboxylic acid metabolic process;cellular ketone metabolic process;cellular lipid metabolic process;cellular metabolic process;cellular process;fatty acid metabolic process;lipid metabolic process;metabolic process;monocarboxylic acid metabolic process;organic acid metabolic process;oxoacid metabolic process;primary metabolic process;small molecule metabolic process	catalytic activity;ligase activity	cell part;cytoplasmic part;intracellular membrane-bounded organelle;intracellular organelle;intracellular part;membrane-bounded organelle;microbody;organelle;peroxisome		Probable acyl-activating enzyme 1, peroxisomal	AMP binding | chr1:7119676-7121817 REVERSE;Symbols: AAE1 | AAE1 (ACYL ACTIVATING ENZYME 1)	peroxisome	PX	11.1.8	lipid metabolism.FA synthesis and FA elongation.acyl coa ligase	11	11.1	4	4	4	7.6	7.6	7.6	61.073	0	10.222	62083000	8
F4HUQ5	F4HUQ5	AT1G20880	AT1G20880.1;AT1G20880.2	AT1G20880	NaN	NaN	NaN	NaN	NaN	NaN	20.2299	NaN	NaN	19.4501	19.4225	19.4457	NaN	NaN	19.2684	20.1387	20.0328	19.9499	At1g20880		binding;nucleic acid binding;nucleotide binding				RNA recognition motif (RRM)-containing protein | chr1:7262043-7265438 REVERSE	nucleus	N	27.4	RNA.RNA binding	27	27.4	4	4	2	20.1	20.1	15	29.897	0	27.49	185500000	15
Q9XIC8;F4HUX0	Q9XIC8;F4HUX0	AT1G34220	AT1G34220.1;AT1G34220.2	AT1G34220	NaN	NaN	NaN	NaN	NaN	NaN	NaN	NaN	NaN	18.9454	18.3855	18.4578	NaN	NaN	18.2107	18.9551	18.9074	18.991	At1g34220;F23M19.10						unknown protein | chr1:12462849-12466000 REVERSE	nucleus	N	35.2	not assigned.unknown	35	35	7	7	7	14.9	14.9	14.9	68.958	0	23.344	95769000	14
F4HVW5;A0A1P8AQ01;A0A1P8AQ22	F4HVW5;A0A1P8AQ01;A0A1P8AQ22	AT1G02120	AT1G02120.1	AT1G02120	NaN	NaN	NaN	NaN	NaN	NaN	NaN	NaN	NaN	NaN	NaN	18.8351	NaN	NaN	NaN	19.7666	19.2436	19.4226	VAD1	biological regulation;cell death;cellular process;cellular response to chemical stimulus;cellular response to endogenous stimulus;cellular response to ethylene stimulus;cellular response to hormone stimulus;cellular response to organic substance;cellular response to stimulus;cellular response to stress;death;defense response;defense response to bacterium;ethylene mediated signaling pathway;hormon…		cell part;chloroplast;cytoplasmic part;endoplasmic reticulum;integral to membrane;intracellular membrane-bounded organelle;intracellular organelle;intracellular part;intrinsic to membrane;membrane part;membrane-bounded organelle;organelle;plastid		Protein VASCULAR ASSOCIATED DEATH 1, chloroplastic	Symbols: VAD1 | VAD1 (VASCULAR ASSOCIATED DEATH1) | chr1:395761-399897 FORWARD	cytosol	C	20.1	stress.biotic	20	20.1	7	7	7	14.4	14.4	14.4	67.701	0	25.561	105560000	12
F4HWU0;A0A1P8APV1;Q9SX57	F4HWU0;A0A1P8APV1	AT1G48210	AT1G48210.1;AT1G48210.2	AT1G48210	NaN	NaN	NaN	NaN	NaN	NaN	NaN	NaN	NaN	19.754	19.4434	18.452	NaN	19.4112	18.6844	20.8647	21.0951	20.5384	At1g48210	biological regulation;cell surface receptor linked signaling pathway;cellular macromolecule metabolic process;cellular metabolic process;cellular process;cellular protein metabolic process;cellular response to chemical stimulus;cellular response to endogenous stimulus;cellular response to hormone stimulus;cellular response to organic substance;cellular response to stimulus;enzyme linked receptor …	adenyl nucleotide binding;adenyl ribonucleotide binding;ATP binding;binding;catalytic activity;enzyme binding;kinase activity;molecular transducer activity;nucleotide binding;peptide binding;peptide receptor activity;phosphotransferase activity, alcohol group as acceptor;protein binding;protein kinase activity;protein serine/threonine kinase activity;purine nucleotide binding;purine ribonucleosid…	cell junction;cell part;cell-cell junction;membrane;plasma membrane;plasmodesma			serine/threonine protein kinase, putative | chr1:17798431-17801987 FORWARD	plasma membrane	PM	30.30.2.58	signalling.kinase.RLCK.receptor like cytoplasmatic kinase VIII	30	30.30.2	16	9	8	50.1	31.7	28.4	39.589	0	46.399	311660000	37
F4HXD2;Q9S795	F4HXD2;Q9S795	AT1G74920	AT1G74920.1;AT1G74920.2	AT1G74920	NaN	NaN	NaN	NaN	NaN	NaN	20.5545	21.6124	20.3616	19.3802	20.141	20.2501	21.8976	21.0187	20.0862	NaN	NaN	NaN	ALDH10A8	alcohol metabolic process;amine biosynthetic process;amine metabolic process;betaine biosynthetic process;betaine metabolic process;biosynthetic process;carboxylic acid biosynthetic process;carboxylic acid metabolic process;cellular amine metabolic process;cellular amino acid biosynthetic process;cellular amino acid metabolic process;cellular biogenic amine metabolic process;cellular biosynthetic…	betaine-aldehyde dehydrogenase activity;catalytic activity;oxidoreductase activity;oxidoreductase activity, acting on the aldehyde or oxo group of donors;oxidoreductase activity, acting on the aldehyde or oxo group of donors, NAD or NADP as acceptor	cell part;cell wall;chloroplast;cytoplasmic part;cytosol;external encapsulating structure;intracellular membrane-bounded organelle;intracellular organelle;intracellular part;leucoplast;membrane-bounded organelle;organelle;plastid	Glycine, serine and threonine metabolism	Betaine aldehyde dehydrogenase 1, chloroplastic	3-chloroallyl aldehyde dehydrogenase/ oxidoreductase | chr1:28139009-28142744 REVERSE;Symbols: ALDH10A8 | ALDH10A8	plastid	P	16.4.2.1	secondary metabolism.N misc.betaine.betaine-aldehyde dehydrogenase	16	16.4	10	10	10	32.5	32.5	32.5	53.977	0	54.557	212840000	33
F4HXL3;Q9FWY7	F4HXL3;Q9FWY7	AT1G02690	AT1G02690.1;AT1G02690.2	AT1G02690	NaN	NaN	NaN	NaN	NaN	NaN	20.2877	20.533	21.5801	21.1305	20.973	20.7127	20.7895	21.3939	20.9715	20.4851	20.4635	20.7201	IMPA6;IMPA-6	establishment of localization;establishment of localization in cell;establishment of protein localization;intracellular protein transport;intracellular transport;nuclear import;nuclear transport;nucleocytoplasmic transport;protein import;protein import into nucleus;protein targeting;protein transport;transport	protein transporter activity;substrate-specific transporter activity;transporter activity	cell part;cytoplasm;envelope;intracellular membrane-bounded organelle;intracellular organelle;intracellular organelle part;intracellular part;membrane-bounded organelle;nuclear envelope;nuclear part;nucleus;organelle;organelle envelope;organelle part		Importin subunit alpha;Importin subunit alpha-6	binding / protein transporter | chr1:584260-587219 FORWARD;Symbols: IMPA-6 | IMPA-6 (IMPORTIN ALPHA ISOFORM 6)	nucleus	N	29.3.1	protein.targeting.nucleus	29	29.3.1	9	7	6	21.3	16.7	13.7	59.516	0	33.688	515460000	25
F4HXV6	F4HXV6	AT1G14850	AT1G14850.1	AT1G14850	NaN	NaN	NaN	NaN	NaN	NaN	17.9041	19.345	20.5284	21.2434	20.0332	19.2463	17.8282	19.0686	20.1575	22.6522	22.5837	22.3023	NUP155	establishment of localization;establishment of localization in cell;establishment of protein localization;establishment of RNA localization;intracellular transport;mRNA transport;nuclear transport;nucleic acid transport;nucleobase-containing compound transport;nucleocytoplasmic transport;protein transport;RNA transport;transport	nucleocytoplasmic transporter activity;structural constituent of nuclear pore;structural molecule activity;transporter activity	cell junction;cell part;cell-cell junction;chloroplast;cytoplasmic part;intracellular membrane-bounded organelle;intracellular non-membrane-bounded organelle;intracellular organelle;intracellular organelle part;intracellular part;macromolecular complex;membrane;membrane part;membrane-bounded organelle;non-membrane-bounded organelle;nuclear part;nuclear pore;nucleolus;organelle;organelle part;plas…	RNA transport	Nuclear pore complex protein NUP155	nucleocytoplasmic transporter | chr1:5116696-5123259 REVERSE;Symbols: NUP155 | NUP155	nucleus	N	29.3.1	protein.targeting.nucleus	29	29.3.1	33	33	33	27.2	27.2	27.2	160.01	0	148.88	828220000	97
F4HXZ1	F4HXZ1	AT1G15130	AT1G15130.1	AT1G15130	NaN	NaN	NaN	NaN	NaN	NaN	21.8358	22.2971	21.3207	22.3442	22.1034	21.5676	21.9642	22.4092	22.0409	22.633	22.6014	22.7043	At1g15130			cell junction;cell part;cell-cell junction;cytoplasmic part;cytosol;intracellular part;plasmodesma	Endocytosis		hydroxyproline-rich glycoprotein family protein | chr1:5206002-5209915 REVERSE	nucleus	N	35.1.41	not assigned.no ontology.hydroxyproline rich proteins	35	35	33	33	33	42.8	42.8	42.8	95.208	0	160.73	1425200000	136
F4HYF3	F4HYF3	AT1G48420	AT1G48420.1	AT1G48420	NaN	NaN	NaN	NaN	NaN	NaN	NaN	20.1625	19.5836	NaN	NaN	NaN	20.2393	19.5804	19.4907	19.8469	NaN	20.8007	DCD	alkene biosynthetic process;amine catabolic process;amine metabolic process;biosynthetic process;carboxylic acid catabolic process;carboxylic acid metabolic process;catabolic process;cellular alkene metabolic process;cellular amine metabolic process;cellular amino acid catabolic process;cellular amino acid metabolic process;cellular biosynthetic process;cellular catabolic process;cellular ketone …	binding;carbon-sulfur lyase activity;catalytic activity;cation binding;cobalt ion binding;cofactor binding;D-cysteine desulfhydrase activity;hydrolase activity;ion binding;lyase activity;metal ion binding;pyridoxal phosphate binding;transition metal ion binding;vitamin B6 binding;vitamin binding	cell part;chloroplast;cytoplasmic part;cytosol;intracellular membrane-bounded organelle;intracellular organelle;intracellular part;membrane-bounded organelle;mitochondrion;organelle;plastid		Bifunctional D-cysteine desulfhydrase/1-aminocyclopropane-1-carboxylate deaminase, mitochondrial	1-aminocyclopropane-1-carboxylate deaminase/ D-cysteine desulfhydrase/ catalytic | chr1:17896597-17898804 REVERSE;Symbols: D-CDES | D-CDES (D-CYSTEINE DESULFHYDRASE)	mitochondrion	M	17.5.1	hormone metabolism.ethylene.synthesis-degradation	17	17.5	10	10	10	36.2	36.2	36.2	43.9	0	33.824	139130000	25
Q9C542;F4HYQ1;B3H4C4	Q9C542;F4HYQ1;B3H4C4	AT1G55160	AT1G55160.1;AT1G55160.2;AT1G55160.3	AT1G55160	NaN	NaN	NaN	NaN	NaN	NaN	20.1651	19.0622	19.4388	21.2649	21.2675	21.3885	19.2956	19.3485	21.541	21.0462	21.3326	20.7952	At1g55160;F7A10.9			cell part;cytoplasmic part;intracellular membrane-bounded organelle;intracellular organelle;intracellular part;membrane-bounded organelle;mitochondrion;organelle;plastid			unknown protein | chr1:20578406-20580010 FORWARD	mitochondrion,plastid	M,P	35.2	not assigned.unknown	35	35	4	4	4	23.9	23.9	23.9	20.828	0	15.339	481170000	30
F4HZB5	F4HZB5	AT1G03080	AT1G03080.1	AT1G03080	NaN	NaN	NaN	NaN	NaN	NaN	19.1765	18.7014	20.3172	19.7	18.5853	18.8165	17.4587	17.9645	NaN	19.0225	19.1115	19.1502	NET1D			cell part;membrane;plasma membrane		Protein NETWORKED 1D	Bacteria - 24914;BEST Arabidopsis thaliana protein match is: kinase interacting family protein (TAIR:AT3G22790.1);CONTAINS InterPro DOMAIN/s: Prefoldin (InterPro:IPR009053), KIP1-like (InterPro:IPR011684);EXPRESSED DURING: 13 growth stages;EXPRESSED IN: 22 plant structures;FUNCTIONS IN: molecular_function unknown;Fungi - 11850;Has 169162 Blast hits to 69460 proteins in 2232 species: Archae - 2114…	nucleus	N	29.4	protein.postranslational modification	29	29.4	16	16	16	9.6	9.6	9.6	198.55	0	39.512	168090000	22
Q9ZVU4;F4I0B5	Q9ZVU4;F4I0B5	AT1G55450	AT1G55450.1;AT1G55450.2	AT1G55450	NaN	NaN	NaN	NaN	NaN	NaN	18.5957	19.6608	18.528	19.5882	19.4756	19.7142	18.4677	19.4897	18.6733	19.5053	19.5826	20.1823	At1g55450;T5A14.14		catalytic activity;methyltransferase activity;transferase activity;transferase activity, transferring one-carbon groups				embryo-abundant protein-related | chr1:20704918-20706890 REVERSE	cytosol	C	33.99	development.unspecified	33	33.99	10	10	9	37.3	37.3	35	34.475	0	29.364	190540000	36
F4I0D4;P46646;A0A1P8APT9	F4I0D4;P46646;A0A1P8APT9	AT1G62800	AT1G62800.1;AT1G62800.2	AT1G62800	NaN	NaN	NaN	NaN	NaN	NaN	NaN	NaN	NaN	18.1882	18.0499	18.1207	NaN	NaN	18.369	NaN	17.8685	NaN	ASP4	2-oxoglutarate metabolic process;amine metabolic process;aspartate family amino acid metabolic process;aspartate metabolic process;biosynthetic process;carboxylic acid metabolic process;cellular amine metabolic process;cellular amino acid metabolic process;cellular ketone metabolic process;cellular metabolic process;cellular nitrogen compound metabolic process;cellular process;dicarboxylic acid m…	binding;catalytic activity;cofactor binding;L-aspartate:2-oxoglutarate aminotransferase activity;L-phenylalanine aminotransferase activity;L-phenylalanine:2-oxoglutarate aminotransferase activity;pyridoxal phosphate binding;transaminase activity;transferase activity;transferase activity, transferring nitrogenous groups;vitamin B6 binding;vitamin binding	cell part;cytoplasm;cytoplasmic part;cytosol;intracellular part	Alanine, aspartate and glutamate metabolism;Arginine and proline metabolism;Carbon fixation in photosynthetic organisms;Cysteine and methionine metabolism;Isoquinoline alkaloid biosynthesis;Novobiocin biosynthesis;Phenylalanine metabolism;Phenylalanine, tyrosine and tryptophan biosynthesis;Tropane, piperidine and pyridine alkaloid biosynthesis;Tyrosine metabolism	Aspartate aminotransferase;Aspartate aminotransferase, cytoplasmic isozyme 2	catalytic/ pyridoxal phosphate binding / transaminase/ transferase, transferring nitrogenous groups | chr1:23253703-23257463 REVERSE;Symbols: ASP4 | ASP4 (ASPARTATE AMINOTRANSFERASE 4)	cytosol,plastid	C,P	13.1.1.2.1	amino acid metabolism.synthesis.central amino acid metabolism.aspartate.aspartate aminotransferase	13	13.1	10	6	6	25.9	18	18	44.601	0	8.6138	73917000	11
F4I0G4;F4I0G7;Q2V4F9	F4I0G4;F4I0G7;Q2V4F9	AT1G63010	AT1G63010.1;AT1G63010.2;AT1G63010.3;AT1G63010.4;AT1G63010.5	AT1G63010	NaN	NaN	NaN	NaN	NaN	NaN	NaN	NaN	19.0955	19.3905	18.4509	18.4504	19.3113	18.7491	18.523	19.2075	19.1914	18.6827	At1g63010	cellular process;establishment of localization;transmembrane transport;transport		cell part;cytoplasmic part;integral to membrane;intracellular organelle part;intracellular part;intrinsic to membrane;membrane;membrane part;organelle membrane;organelle part;vacuolar membrane;vacuolar part		SPX domain-containing membrane protein At1g63010	SPX (SYG1/Pho81/XPR1) domain-containing protein | chr1:23347717-23352092 REVERSE	vacuole	V	35.1	not assigned.no ontology	35	35	8	8	8	16.5	16.5	16.5	78.223	0	29.857	128540000	17
F4I0P8;A0A1P8AQF4	F4I0P8;A0A1P8AQF4	AT1G75850	AT1G75850.1	AT1G75850	NaN	NaN	NaN	NaN	NaN	NaN	20.3243	20.9745	20.7459	19.9978	20.626	19.8212	20.6759	20.5268	19.7609	20.2312	20.7521	20.7267	VPS35B	cellular process;endosome transport;establishment of localization;establishment of localization in cell;establishment of protein localization;intracellular protein transport;intracellular transport;protein transport;retrograde transport, endosome to Golgi;transport;vesicle-mediated transport	protein transporter activity;substrate-specific transporter activity;transporter activity	cell part;cytoplasmic part;endosomal part;endosome;endosome membrane;Golgi apparatus;intracellular membrane-bounded organelle;intracellular organelle;intracellular organelle part;intracellular part;late endosome;late endosome membrane;macromolecular complex;membrane;membrane part;membrane-bounded organelle;organelle;organelle membrane;organelle part;protein complex;retromer complex		Vacuolar protein sorting-associated protein 35B	Symbols: VPS35B | VPS35B (VPS35 HOMOLOG B) | chr1:28477768-28483928 REVERSE	golgi	G	29.3.4.3	protein.targeting.secretory pathway.vacuole	29	29.3.4	18	18	17	28.2	28.2	27.3	89.444	0	72.077	383110000	65
F4I116	F4I116	AT1G09620	AT1G09620.1	AT1G09620	NaN	NaN	NaN	NaN	NaN	NaN	23.0412	24.4523	24.514	22.9092	22.648	22.9665	23.5331	23.7448	22.9537	21.7076	22.1003	22.2056	At1g09620	amine metabolic process;amino acid activation;carboxylic acid metabolic process;cellular amine metabolic process;cellular amino acid metabolic process;cellular ketone metabolic process;cellular macromolecule metabolic process;cellular metabolic process;cellular nitrogen compound metabolic process;cellular process;leucyl-tRNA aminoacylation;macromolecule metabolic process;metabolic process;ncRNA m…	adenyl nucleotide binding;adenyl ribonucleotide binding;aminoacyl-tRNA editing activity;aminoacyl-tRNA ligase activity;ATP binding;binding;carboxylic ester hydrolase activity;catalytic activity;hydrolase activity;hydrolase activity, acting on ester bonds;leucine-tRNA ligase activity;ligase activity;ligase activity, forming aminoacyl-tRNA and related compounds;ligase activity, forming carbon-oxyge…	cell junction;cell part;cell-cell junction;chloroplast;cytoplasmic part;cytosol;intracellular membrane-bounded organelle;intracellular organelle;intracellular part;membrane-bounded organelle;organelle;plasmodesma;plastid	Aminoacyl-tRNA biosynthesis;Valine, leucine and isoleucine biosynthesis		ATP binding / aminoacyl-tRNA ligase/ leucine-tRNA ligase/ nucleotide binding | chr1:3112778-3116699 REVERSE	cytosol	C	29.1.4	protein.aa activation.leucine-tRNA ligase	29	29.1	29	29	29	29.7	29.7	29.7	123.45	0	174.9	1987700000	193
F4I1A5;Q9LM16	F4I1A5;Q9LM16	AT1G22200	AT1G22200.1;AT1G22200.2	AT1G22200	NaN	NaN	NaN	NaN	NaN	NaN	NaN	NaN	NaN	19.4276	18.8882	19.164	19.4338	19.4207	19.3241	19.4689	19.8868	19.2148	At1g22200;F16L1.7			cell part;cytoplasmic part;endoplasmic reticulum;intracellular membrane-bounded organelle;intracellular organelle;intracellular part;membrane-bounded organelle;organelle			unknown protein | chr1:7837591-7840788 REVERSE	endoplasmic reticulum	ER	35.2	not assigned.unknown	35	35	6	6	6	23.4	23.4	23.4	38.334	0	25.298	181230000	23
Q9C8W1;F4I1K2	Q9C8W1;F4I1K2	AT1G36050	AT1G36050.1;AT1G36050.2	AT1G36050	NaN	NaN	NaN	NaN	NaN	NaN	NaN	NaN	NaN	20.1071	19.6016	19.5802	NaN	NaN	19.6092	19.9197	19.8756	19.8642	At1g36050;T22A15.3			cell part;cytoplasmic part;endoplasmic reticulum;Golgi apparatus;intracellular membrane-bounded organelle;intracellular organelle;intracellular organelle part;intracellular part;membrane;membrane-bounded organelle;organelle;organelle membrane;organelle part;vacuolar membrane;vacuolar part			unknown protein | chr1:13450204-13453683 FORWARD	vacuole	V	35.2	not assigned.unknown	35	35	5	5	5	16.8	16.8	16.8	43.358	0	12.917	189740000	8
F4I2A1;F4I2A0;F4HSS5;A0A1P8APL9	F4I2A1;F4I2A0	AT1G76140	AT1G76140.1;AT1G76140.2	AT1G76140	NaN	NaN	NaN	NaN	NaN	NaN	20.8871	20.9915	21.2475	20.2067	19.9379	21.0087	20.5501	20.8751	20.895	NaN	19.0726	NaN	At1g76140		catalytic activity;endopeptidase activity;exopeptidase activity;hydrolase activity;peptidase activity;peptidase activity, acting on L-amino acid peptides;serine hydrolase activity;serine-type endopeptidase activity;serine-type exopeptidase activity;serine-type peptidase activity	cell part;chloroplast;cytoplasmic part;intracellular membrane-bounded organelle;intracellular organelle;intracellular part;membrane-bounded organelle;organelle;plastid			serine-type endopeptidase/ serine-type peptidase | chr1:28571130-28575036 FORWARD	plastid	P	29.5	protein.degradation	29	29.5	13	13	13	19.8	19.8	19.8	89.062	0	35.712	264630000	37
Q9FX95;F4I3C3	Q9FX95;F4I3C3	AT1G49670	AT1G49670.1;AT1G49670.2	AT1G49670	NaN	NaN	NaN	NaN	NaN	NaN	18.4624	20.1066	18.729	19.3365	19.6235	18.7307	19.4908	19.8634	19.2001	20.6978	20.3798	20.8629	F14J22.10;NQR		binding;catalytic activity;cation binding;ion binding;metal ion binding;oxidoreductase activity;transition metal ion binding;zinc ion binding				binding / catalytic/ oxidoreductase/ zinc ion binding | chr1:18381258-18386108 REVERSE;Symbols: NQR | NQR	peroxisome	PX	26.7	misc.oxidases - copper, flavone etc	26	26.7	13	13	13	25.1	25.1	25.1	67.943	0	39.841	296100000	39
F4I3H1;Q8VYE2	F4I3H1;Q8VYE2	AT1G55900	AT1G55900.1;AT1G55900.2	AT1G55900	NaN	NaN	NaN	NaN	NaN	NaN	18.5422	19.7911	20.7426	19.871	19.9965	18.9537	NaN	NaN	19.2135	20.9584	21.1332	20.9442	TIM50	establishment of localization;establishment of protein localization;protein transport;transport		cell part;cytoplasmic part;integral to membrane;intracellular membrane-bounded organelle;intracellular organelle;intracellular organelle part;intracellular part;intrinsic to membrane;macromolecular complex;membrane;membrane part;membrane-bounded organelle;mitochondrial inner membrane;mitochondrial inner membrane presequence translocase complex;mitochondrial membrane;mitochondrial membrane part;mi…		Mitochondrial import inner membrane translocase subunit TIM50	Symbols: TIM50, emb1860 | TIM50 | chr1:20903068-20905728 FORWARD	mitochondrion	M	34.9	transport.metabolite transporters at the mitochondrial membrane	34	34.9	8	8	8	26.5	26.5	26.5	41.89	0	19.544	375870000	29
F4I3M3	F4I3M3	AT1G63500	AT1G63500.1	AT1G63500	NaN	NaN	NaN	NaN	NaN	NaN	22.424	21.8386	22.3642	23.2643	22.5333	22.0415	21.1656	21.796	22.8964	23.8673	24.2715	24.0102	At1g63500	biological regulation;cell surface receptor linked signaling pathway;cellular macromolecule metabolic process;cellular metabolic process;cellular process;cellular protein metabolic process;cellular response to chemical stimulus;cellular response to endogenous stimulus;cellular response to hormone stimulus;cellular response to organic substance;cellular response to stimulus;enzyme linked receptor …	adenyl nucleotide binding;adenyl ribonucleotide binding;ATP binding;binding;catalytic activity;enzyme binding;kinase activity;molecular transducer activity;nucleotide binding;peptide binding;peptide receptor activity;phosphotransferase activity, alcohol group as acceptor;protein binding;protein kinase activity;protein serine/threonine kinase activity;purine nucleotide binding;purine ribonucleosid…	cell junction;cell part;cell-cell junction;membrane;plasma membrane;plasmodesma			ATP binding / binding / protein kinase/ protein serine/threonine kinase/ protein tyrosine kinase | chr1:23555686-23558899 FORWARD	plasma membrane	PM	30.30.2.1	signalling.kinase.RLCK.brassinosteroid signalling kinase	30	30.30.2.1	17	17	8	38.2	38.2	20.5	54.798	0	109.55	2984200000	142
F4I420;F4I421;F4I410;Q9SRE1;C0SUW8;Q9ZUX2;F4IGQ9	F4I420	AT1G76810	AT1G76810.1	AT1G76810	NaN	NaN	NaN	NaN	NaN	NaN	21.7727	22.9356	22.4662	21.9924	21.7548	21.4532	21.6092	22.0911	21.5594	21.6984	21.7023	21.8237	At1g76810		binding;catalytic activity;GTP binding;GTPase activity;guanyl nucleotide binding;guanyl ribonucleotide binding;hydrolase activity;hydrolase activity, acting on acid anhydrides;hydrolase activity, acting on acid anhydrides, in phosphorus-containing anhydrides;nucleic acid binding;nucleoside-triphosphatase activity;nucleotide binding;purine nucleotide binding;purine ribonucleoside triphosphate bind…	cell part;membrane;plasma membrane	RNA transport		eukaryotic translation initiation factor 2 family protein / eIF-2 family protein | chr1:28831003-28836586 REVERSE	cytosol	C	29.2.3	protein.synthesis.initiation	29	29.2	25	25	25	23.7	23.7	23.7	142.11	0	130.12	1008200000	103
Q93ZR3;F4I448;A0A1P8ATH2;F4I450	Q93ZR3;F4I448;A0A1P8ATH2;F4I450	AT1G04080	AT1G04080.1;AT1G04080.2;AT1G04080.3	AT1G04080	NaN	NaN	NaN	NaN	NaN	NaN	21.0832	22.1222	22.3821	20.3045	21.0438	21.0625	21.7706	22.1854	20.9483	19.7121	20.0171	19.8976	PRP39	cellular macromolecule metabolic process;cellular metabolic process;cellular nitrogen compound metabolic process;cellular process;macromolecule metabolic process;metabolic process;mRNA metabolic process;mRNA processing;nitrogen compound metabolic process;nucleic acid metabolic process;nucleobase-containing compound metabolic process;primary metabolic process;RNA metabolic process;RNA processing		cell part;intracellular membrane-bounded organelle;intracellular organelle;intracellular part;membrane-bounded organelle;nucleus;organelle			binding | chr1:1051343-1056751 FORWARD;Symbols: PRP39 | PRP39	nucleus	N	35.1.41	not assigned.no ontology.hydroxyproline rich proteins	35	35	13	13	13	17.4	17.4	17.4	85.241	0	51.689	538140000	61
F4I472;Q08112	F4I472;Q08112	AT1G04270	AT1G04270.1;AT1G04270.2	AT1G04270	NaN	NaN	NaN	NaN	NaN	NaN	21.1768	19.0397	19.2035	22.8376	22.2764	20.4989	21.7939	21.411	21.6288	23.1588	22.4399	22.6127	RPS15;RPS15A	biosynthetic process;cellular biosynthetic process;cellular component assembly;cellular component assembly at cellular level;cellular component organization;cellular component organization at cellular level;cellular component organization or biogenesis;cellular component organization or biogenesis at cellular level;cellular macromolecular complex assembly;cellular macromolecular complex subunit o…	binding;nucleic acid binding;RNA binding;structural constituent of ribosome;structural molecule activity	cell junction;cell part;cell-cell junction;cytoplasmic part;cytosol;cytosolic part;cytosolic ribosome;cytosolic small ribosomal subunit;intracellular non-membrane-bounded organelle;intracellular organelle;intracellular organelle part;intracellular part;macromolecular complex;membrane;non-membrane-bounded organelle;organelle;organelle membrane;organelle part;plasma membrane;plasmodesma;ribonucleop…		40S ribosomal protein S15-1	structural constituent of ribosome | chr1:1141604-1143053 REVERSE;Symbols: RPS15 | RPS15 (CYTOSOLIC RIBOSOMAL PROTEIN S15)	cytosol	C	29.2.1.2.1.15	protein.synthesis.ribosomal protein.eukaryotic.40S subunit.S15	29	29.2.1.2	7	7	2	64.2	64.2	8.6	17.058	0	48.332	1351400000	61
F4I543;A0A1P8ATK2	F4I543;A0A1P8ATK2	AT1G56423	AT1G56423.1	AT1G56423	NaN	NaN	NaN	NaN	NaN	NaN	17.9862	NaN	NaN	18.8265	18.9367	19.4289	NaN	NaN	18.8164	19.6589	19.4097	18.2901	At1g56423			cell part;cytoplasmic part;endoplasmic reticulum;intracellular membrane-bounded organelle;intracellular organelle;intracellular part;membrane-bounded organelle;organelle			unknown protein | chr1:21128912-21130839 FORWARD	endoplasmic reticulum	ER	35.2	not assigned.unknown	35	35	4	4	4	18.5	18.5	18.5	30.11	0	17.319	120790000	9
F4I576;P92947;F4I577	F4I576;P92947;F4I577	AT1G63940	AT1G63940.2;AT1G63940.3;AT1G63940.4	AT1G63940	NaN	NaN	NaN	NaN	NaN	NaN	22.9875	24.5927	24.9793	21.9388	21.6208	23.1764	24.7744	24.2042	22.1948	20.337	21.4333	21.0152	MDAR6	response to abiotic stimulus;response to cadmium ion;response to chemical stimulus;response to cold;response to inorganic substance;response to metal ion;response to stimulus;response to stress;response to temperature stimulus	adenyl nucleotide binding;adenyl ribonucleotide binding;ATP binding;binding;catalytic activity;coenzyme binding;cofactor binding;flavin adenine dinucleotide binding;monodehydroascorbate reductase (NADH) activity;nucleotide binding;oxidoreductase activity;oxidoreductase activity, acting on NADH or NADPH;oxidoreductase activity, acting on NADH or NADPH, quinone or similar compound as acceptor;purin…	cell part;chloroplast;chloroplast part;chloroplast stroma;cytoplasmic part;intracellular membrane-bounded organelle;intracellular organelle;intracellular organelle part;intracellular part;membrane-bounded organelle;mitochondrion;organelle;organelle part;plastid;plastid part;plastid stroma;stromule		Monodehydroascorbate reductase, chloroplastic	Symbols: MDAR6 | monodehydroascorbate reductase, putative | chr1:23729979-23733892 FORWARD	plastid	P	21.2.1	redox.ascorbate and glutathione.ascorbate	21	21.2	20	20	20	50.8	50.8	50.8	52.115	0	153.17	1855400000	163
Q9C5F4;F4I5H7	Q9C5F4;F4I5H7	AT1G70570	AT1G70570.1;AT1G70570.2	AT1G70570	NaN	NaN	NaN	NaN	NaN	NaN	NaN	17.189	17.735	NaN	NaN	NaN	20.4181	18.9879	18.0139	NaN	NaN	NaN	At1g70570		catalytic activity;transferase activity;transferase activity, transferring glycosyl groups				anthranilate phosphoribosyltransferase, putative | chr1:26608627-26612284 FORWARD	plastid	P	13.1.6.5.2	amino acid metabolism.synthesis.aromatic aa.tryptophan.anthranilate phosphoribosyltransferase	13	13.1	5	5	5	10.3	10.3	10.3	65.224	0	13.402	48303000	13
F4I5P3;Q94BR4	F4I5P3;Q94BR4	AT1G04510	AT1G04510.1;AT1G04510.2	AT1G04510	NaN	NaN	NaN	NaN	NaN	NaN	18.5927	19.9279	20.0913	18.9524	19.4991	19.4029	19.0844	18.767	19.3138	19.057	19.1761	19.3152	MAC3A;PRP19A	cellular component assembly;cellular component assembly at cellular level;cellular component organization;cellular component organization at cellular level;cellular component organization or biogenesis;cellular component organization or biogenesis at cellular level;cellular macromolecular complex assembly;cellular macromolecular complex subunit organization;cellular macromolecule metabolic proces…	acid-amino acid ligase activity;catalytic activity;ligase activity;ligase activity, forming carbon-nitrogen bonds;small conjugating protein ligase activity;ubiquitin-protein ligase activity	catalytic step 1 spliceosome;catalytic step 2 spliceosome;cell part;intracellular membrane-bounded organelle;intracellular non-membrane-bounded organelle;intracellular organelle;intracellular organelle part;intracellular part;macromolecular complex;membrane-bounded organelle;non-membrane-bounded organelle;nuclear part;nucleolus;nucleus;organelle;organelle part;protein complex;Prp19 complex;ribonu…	Spliceosome;Ubiquitin mediated proteolysis	Pre-mRNA-processing factor 19 homolog 1	transducin family protein / WD-40 repeat family protein | chr1:1226575-1230827 FORWARD	nucleus	N	35.1	not assigned.no ontology	35	35	8	6	6	15.7	11.7	11.7	56.881	0	16.639	160470000	29
F4I6B4;F4I6B2;F4I6B3	F4I6B4;F4I6B2;F4I6B3	AT1G30470	AT1G30470.1;AT1G30470.2;AT1G30470.3	AT1G30470	NaN	NaN	NaN	NaN	NaN	NaN	NaN	20.7598	21.1022	19.5275	19.6351	20.1195	19.9905	20.8904	19.6889	19.6517	19.7068	20.2885	At1g30470			cell part;cytoplasmic part;intracellular organelle part;intracellular part;membrane;organelle membrane;organelle part;vacuolar membrane;vacuolar part			SIT4 phosphatase-associated family protein | chr1:10779171-10786666 FORWARD	cytosol,nucleus	C,N	15.2	metal handling.binding, chelation and storage	15	15.2	11	11	11	17.1	17.1	17.1	84.901	0	39.265	260560000	26
F4I6G9;O64753	F4I6G9	AT1G30820	AT1G30820.1	AT1G30820	NaN	NaN	NaN	NaN	NaN	NaN	18.2303	NaN	NaN	17.7644	17.5892	17.9925	18.3591	18.2354	17.8136	NaN	17.3714	NaN	At1g30820	amine metabolic process;biosynthetic process;carboxylic acid metabolic process;cellular amine metabolic process;cellular amino acid metabolic process;cellular biosynthetic process;cellular ketone metabolic process;cellular metabolic process;cellular nitrogen compound biosynthetic process;cellular nitrogen compound metabolic process;cellular process;CTP biosynthetic process;CTP metabolic process;'…	adenyl nucleotide binding;adenyl ribonucleotide binding;ATP binding;binding;catalytic activity;CTP synthase activity;ligase activity;ligase activity, forming carbon-nitrogen bonds;nucleotide binding;purine nucleotide binding;purine ribonucleoside triphosphate binding;purine ribonucleotide binding;ribonucleotide binding		Pyrimidine metabolism	CTP synthase	CTP synthase, putative / UTP--ammonia ligase, putative | chr1:10944913-10949458 REVERSE	plasma membrane,golgi	PM,G	23.1.1.10	nucleotide metabolism.synthesis.pyrimidine.CTP synthetase	23	23.1	3	2	2	6.7	4.3	4.3	65.728	0	5.2434	36855000	5
F4I6W4;Q9SGC1;F4I6W3	F4I6W4;Q9SGC1;F4I6W3	AT1G70730	AT1G70730.1;AT1G70730.2;AT1G70730.3	AT1G70730	NaN	NaN	NaN	NaN	NaN	NaN	20.721	21.2249	21.5277	19.8581	20.621	20.2312	21.4489	21.1517	19.868	20.1294	19.9535	20.0449	At1g70730	alcohol metabolic process;carbohydrate metabolic process;cellular carbohydrate metabolic process;cellular metabolic process;cellular process;glucose metabolic process;hexose metabolic process;metabolic process;monosaccharide metabolic process;primary metabolic process;response to cadmium ion;response to chemical stimulus;response to inorganic substance;response to metal ion;response to stimulus;s…	binding;catalytic activity;cation binding;intramolecular transferase activity;intramolecular transferase activity, phosphotransferases;ion binding;isomerase activity;magnesium ion binding;metal ion binding;phosphoglucomutase activity	apoplast;cell part;cytoplasm;cytoplasmic part;cytosol;extracellular region;intracellular membrane-bounded organelle;intracellular organelle;intracellular part;membrane;membrane-bounded organelle;nucleus;organelle;plasma membrane	Amino sugar and nucleotide sugar metabolism;Galactose metabolism;Glycolysis / Gluconeogenesis;Pentose phosphate pathway;Purine metabolism;Starch and sucrose metabolism;Streptomycin biosynthesis	Probable phosphoglucomutase, cytoplasmic 2	phosphoglucomutase, cytoplasmic, putative / glucose phosphomutase, putative | chr1:26669020-26673166 REVERSE	cytosol	C	4.1.2	glycolysis.cytosolic branch.phosphoglucomutase (PGM)	4	4.1	20	10	10	37.8	19	19	72.557	0	37.715	399340000	56
F4I7I0	F4I7I0	AT1G17290	AT1G17290.1	AT1G17290	NaN	NaN	NaN	NaN	NaN	NaN	22.9571	24.443	24.6056	21.7695	21.7366	22.7958	24.8069	24.0582	22.16	19.0198	20.0653	19.4101	ALAAT1	alanine catabolic process;alanine metabolic process;amine catabolic process;amine metabolic process;biosynthetic process;carboxylic acid catabolic process;carboxylic acid metabolic process;catabolic process;cellular amine metabolic process;cellular amino acid catabolic process;cellular amino acid metabolic process;cellular catabolic process;cellular ketone metabolic process;cellular metabolic pro…	adenyl nucleotide binding;adenyl ribonucleotide binding;alanine-oxo-acid transaminase activity;ATP binding;binding;catalytic activity;cofactor binding;L-alanine:2-oxoglutarate aminotransferase activity;nucleotide binding;purine nucleotide binding;purine ribonucleoside triphosphate binding;purine ribonucleotide binding;pyridoxal phosphate binding;ribonucleotide binding;transaminase activity;transf…	cell part;chloroplast;cytoplasmic part;intracellular membrane-bounded organelle;intracellular organelle;intracellular part;membrane-bounded organelle;mitochondrion;organelle;plastid	Alanine, aspartate and glutamate metabolism;Carbon fixation in photosynthetic organisms	Alanine aminotransferase 1, mitochondrial	ATP binding / L-alanine:2-oxoglutarate aminotransferase | chr1:5922630-5926400 FORWARD;Symbols: AlaAT1 | AlaAT1 (ALANINE AMINOTRANSFERAS)	mitochondrion	M	13.1.1.3.1	amino acid metabolism.synthesis.central amino acid metabolism.alanine.alanine aminotransferase	13	13.1	18	17	12	34.1	32.4	21.7	59.82	0	94.877	1701700000	129
F4I7X1	F4I7X1	AT1G41830	AT1G41830.1	AT1G41830	NaN	NaN	NaN	NaN	NaN	NaN	20.6315	21.6686	21.2161	20.8718	20.8846	21.024	21.5307	21.9029	21.5888	20.1502	19.1543	19.1579	SKS6		binding;catalytic activity;cation binding;copper ion binding;ion binding;metal ion binding;oxidoreductase activity;transition metal ion binding	apoplast;cell junction;cell part;cell wall;cell-cell junction;external encapsulating structure;extracellular region;membrane;plant-type cell wall;plasmodesma			pectinesterase | chr1:15603617-15607966 REVERSE;Symbols: SKS6 | SKS6 (SKU5-SIMILAR 6)	extracellular	EX	10.8.1	cell wall.pectin*esterases.PME	10	10.8	13	12	9	25.5	22.5	16.6	60.577	0	61.347	430840000	53
F4I8B9	F4I8B9	AT1G65010	AT1G65010.1	AT1G65010	NaN	NaN	NaN	NaN	NaN	NaN	NaN	NaN	NaN	17.9467	NaN	17.9789	NaN	NaN	NaN	18.1469	18.7634	18.5515		cell cycle process;cellular macromolecule metabolic process;cellular metabolic process;cellular nitrogen compound metabolic process;cellular process;DNA metabolic process;DNA recombination;macromolecule metabolic process;metabolic process;nitrogen compound metabolic process;nucleic acid metabolic process;nucleobase-containing compound metabolic process;primary metabolic process;reciprocal DNA rec…		cell part;chloroplast;chromosomal part;cytoplasmic part;cytoskeletal part;intracellular membrane-bounded organelle;intracellular organelle;intracellular organelle part;intracellular part;macromolecular complex;membrane-bounded organelle;microtubule associated complex;nuclear chromosome part;nuclear part;organelle;organelle part;plastid;protein complex;synaptonemal complex		Putative WEB family protein At1g65010, chloroplastic	unknown protein | chr1:24149543-24154274 FORWARD	nucleus	N	35.1	not assigned.no ontology	35	35	7	7	6	6.6	6.6	5.4	152.7	0	14.161	52321000	10
F4I8Q1;A0A1P8AQX3	F4I8Q1;A0A1P8AQX3	AT1G05320	AT1G05320.1;AT1G05320.2;AT1G05320.3	AT1G05320	NaN	NaN	NaN	NaN	NaN	NaN	NaN	NaN	NaN	20.3861	19.7602	19.4303	NaN	NaN	20.3398	21.1289	21.6029	20.8183	At1g05320	cell cycle process;cellular macromolecule metabolic process;cellular metabolic process;cellular nitrogen compound metabolic process;cellular process;DNA metabolic process;DNA recombination;macromolecule metabolic process;metabolic process;nitrogen compound metabolic process;nucleic acid metabolic process;nucleobase-containing compound metabolic process;primary metabolic process;reciprocal DNA rec…		cell part;chromosomal part;intracellular organelle part;intracellular part;nuclear chromosome part;nuclear part;organelle part;synaptonemal complex			Bacteria - 33619;BEST Arabidopsis thaliana protein match is: unknown protein (TAIR:AT2G32240.1);CONTAINS InterPro DOMAIN/s: Prefoldin (InterPro:IPR009053);EXPRESSED IN: fruit;FUNCTIONS IN: molecular_function unknown;Fungi - 14305;Has 205658 Blast hits to 89336 proteins in 2499 species: Archae - 2336;INVOLVED IN: biological_process unknown;LOCATED IN: cellular_component unknown;Metazoa - 92986;Oth…	endoplasmic reticulum	ER	31.1	cell.organisation	31	31.1	21	19	19	27.6	25.6	25.6	89.45	0	75.343	372590000	40
F4I8T3;Q9AUE0	F4I8T3;Q9AUE0	AT1G05570	AT1G05570.1;AT1G05570.2	AT1G05570	NaN	NaN	NaN	NaN	NaN	NaN	NaN	17.8584	NaN	17.9181	16.9178	17.8717	18.5197	19.0668	18.7809	20.6415	20.7661	21.2805	CALS1	1,3-beta-D-glucan biosynthetic process;1,3-beta-D-glucan metabolic process;beta-glucan biosynthetic process;beta-glucan metabolic process;biological regulation;biosynthetic process;carbohydrate biosynthetic process;carbohydrate metabolic process;cell wall organization;cell wall organization or biogenesis;cellular biosynthetic process;cellular carbohydrate biosynthetic process;cellular carbohydrat…	1,3-beta-D-glucan synthase activity;catalytic activity;glucosyltransferase activity;transferase activity;transferase activity, transferring glycosyl groups;transferase activity, transferring hexosyl groups;UDP-glucosyltransferase activity;UDP-glycosyltransferase activity	1,3-beta-D-glucan synthase complex;cell junction;cell part;cell plate;cell-cell junction;cytoplasmic part;integral to membrane;intracellular part;intrinsic to membrane;macromolecular complex;membrane;membrane part;plasma membrane;plasma membrane part;plasmodesma;protein complex		Callose synthase 1	1,3-beta-glucan synthase/ transferase, transferring glycosyl groups | chr1:1647706-1658686 REVERSE;Symbols: CALS1, GSL06, ATGSL6, ATGSL06, GSL6 | CALS1 (CALLOSE SYNTHASE 1)	cytosol	C	3.6	minor CHO metabolism.callose	3	3.6	20	20	4	11.8	11.8	3.4	221.02	0	57.619	250700000	35
F4I9A2;F4I9A1	F4I9A2;F4I9A1	AT1G24460	AT1G24460.1;AT1G24460.2	AT1G24460	NaN	NaN	NaN	NaN	NaN	NaN	NaN	19.5276	20.2718	20.7534	19.3154	NaN	NaN	NaN	NaN	20.4446	20.2066	20.3532	At1g24460						unknown protein | chr1:8666072-8672651 FORWARD	nucleus	N	31.1	cell.organisation	31	31.1	27	27	27	17.9	17.9	17.9	193.59	0	84.046	251480000	41
F4I9J7	F4I9J7	AT1G51510	AT1G51510.1	AT1G51510	NaN	NaN	NaN	NaN	NaN	NaN	20.9195	20.8843	21.2398	21.1562	21.7409	22.138	20.4644	20.8425	22.0954	20.505	20.1996	20.0948	Y14	biological regulation;cellular macromolecule metabolic process;cellular metabolic process;cellular nitrogen compound metabolic process;cellular process;macromolecule metabolic process;metabolic process;nitrogen compound metabolic process;nucleic acid metabolic process;nucleobase-containing compound metabolic process;positive regulation of biological process;positive regulation of gene expression;…	binding;nucleic acid binding;nucleotide binding;RNA binding	cell part;cytoplasm;exon-exon junction complex;intracellular non-membrane-bounded organelle;intracellular organelle;intracellular organelle part;intracellular part;macromolecular complex;non-membrane-bounded organelle;nuclear body;nuclear part;nucleolus;nucleoplasm;nucleoplasm part;organelle;organelle part;protein complex	mRNA surveillance pathway;RNA transport;Spliceosome		RNA binding / protein binding | chr1:19102799-19104850 REVERSE;Symbols: Y14 | Y14	cytosol,nucleus	C,N	27.4	RNA.RNA binding	27	27.4	4	4	4	16.3	16.3	16.3	22.438	0	15.128	514340000	41
F4IAJ8;Q8L702	F4IAJ8;Q8L702	AT1G11905	AT1G11905.1;AT1G11905.2	AT1G11905	NaN	NaN	NaN	NaN	NaN	NaN	NaN	NaN	NaN	17.6823	NaN	NaN	NaN	NaN	NaN	18.3096	18.1065	17.8843	At1g11905	establishment of localization;establishment of localization in cell;establishment of protein localization;intracellular protein transport;intracellular transport;protein transport;transport		cell part;cytoplasmic part;endoplasmic reticulum;integral to membrane;intracellular membrane-bounded organelle;intracellular organelle;intracellular part;intrinsic to membrane;membrane part;membrane-bounded organelle;organelle			Bacteria - 0;BEST Arabidopsis thaliana protein match is: unknown protein (TAIR:AT5G42570.1);CONTAINS InterPro DOMAIN/s: B-cell receptor-associated 31-like (InterPro:IPR008417);FUNCTIONS IN: molecular_function unknown;Fungi - 0;Has 65 Blast hits to 65 proteins in 7 species: Archae - 0;INVOLVED IN: intracellular protein transport;LOCATED IN: endomembrane system, integral to membrane, endoplasmic re…	endoplasmic reticulum	ER	35.2	not assigned.unknown	35	35	3	3	3	14.1	14.1	14.1	25.382	0	8.1115	40504000	6
Q8VYC5;F4IAP5;B3H739;A0A1P8AVD8	Q8VYC5;F4IAP5;B3H739;A0A1P8AVD8	AT1G18270	AT1G18270.1;AT1G18270.2;AT1G18270.3	AT1G18270	NaN	NaN	NaN	NaN	NaN	NaN	23.9936	24.4561	24.6033	23.8744	23.3633	23.9748	24.8318	24.5784	23.6361	24.0474	24.3065	24.0692	At1g18270	alcohol catabolic process;alcohol metabolic process;amine metabolic process;branched chain family amino acid metabolic process;carbohydrate catabolic process;carbohydrate metabolic process;carboxylic acid metabolic process;catabolic process;cellular amine metabolic process;cellular amino acid metabolic process;cellular carbohydrate catabolic process;cellular carbohydrate metabolic process;cellula…	3-hydroxyisobutyrate dehydrogenase activity;aldehyde-lyase activity;binding;carbon-carbon lyase activity;catalytic activity;cation binding;coenzyme binding;cofactor binding;ion binding;lyase activity;metal ion binding;NAD binding;nucleotide binding;oxidoreductase activity;oxidoreductase activity, acting on CH-OH group of donors;oxidoreductase activity, acting on the CH-OH group of donors, NAD or …		Aminobenzoate degradation;Bisphenol degradation;Chloroalkane and chloroalkene degradation;Limonene and pinene degradation;Naphthalene degradation;Polycyclic aromatic hydrocarbon degradation		ketose-bisphosphate aldolase class-II family protein | chr1:6283412-6293871 REVERSE	plasma membrane,peroxisome	PM,PX	35.1	not assigned.no ontology	35	35	55	55	55	45.5	45.5	45.5	147.04	0	323.31	4763600000	426
Q9FE37;Q9FXK1;F4IAW5;Q9FJM5;Q42565	Q9FE37;Q9FXK1;F4IAW5;Q9FJM5;Q42565	AT1G24807;AT1G24909;AT1G25083;AT1G25155;AT1G25220;AT5G57890	AT1G24807.1;AT1G24909.1;AT1G25083.1;AT1G25155.1;AT1G25220.1;AT1G25220.2;AT5G57890.1	AT1G24807	NaN	NaN	NaN	NaN	NaN	NaN	NaN	NaN	NaN	17.8713	17.9561	19.3793	18.5987	17.7286	18.8491	NaN	NaN	NaN	ASB1;ASB2;F4F7.41	amine biosynthetic process;amine metabolic process;aromatic amino acid family biosynthetic process;aromatic amino acid family metabolic process;aromatic compound biosynthetic process;biological regulation;biosynthetic process;carboxylic acid biosynthetic process;carboxylic acid metabolic process;cellular amine metabolic process;cellular amino acid biosynthetic process;cellular amino acid metaboli…	anthranilate synthase activity;carbon-carbon lyase activity;catalytic activity;lyase activity;oxo-acid-lyase activity;transferase activity	cell part;chloroplast;cytoplasmic part;intracellular membrane-bounded organelle;intracellular organelle;intracellular part;membrane-bounded organelle;organelle;plastid	Phenylalanine, tyrosine and tryptophan biosynthesis	Anthranilate synthase beta subunit 1, chloroplastic;Anthranilate synthase beta subunit 2, chloroplastic""""	"anthranilate synthase beta subunit, putative | chr1:8808549-8810443 REVERSE"""";""""anthranilate synthase beta subunit, putative | chr1:8822692-8824821 REVERSE"""";""""anthranilate synthase beta subunit, putative | chr5:23447407-23449679 REVERSE"""";""""Symbols: ASB1, TRP4, WEI7 | ASB1 (ANTHRANILATE SYNTHASE BETA SUBUNIT 1);anthranilate synthase | chr1:8837070-8839501 REVERSE"""";anthranilate sy…	cytosol;plastid	C;P	13.1.6.5.1	amino acid metabolism.synthesis.aromatic aa.tryptophan.anthranilate synthase	13	13.1	4	4	4	20.3	20.3	20.3	24.692	0	27.472	52143000	13
F4IB94	F4IB94	AT1G52050	AT1G52050.1	AT1G52050	NaN	NaN	NaN	NaN	NaN	NaN	19.9422	NaN	NaN	19.9587	20.4939	22.6035	NaN	18.5007	20.524	20.165	18.2168	18.7016	JAL8		binding;carbohydrate binding			Jacalin-related lectin 8	jacalin lectin family protein | chr1:19354919-19356764 REVERSE	extracellular	EX	17.7.3	hormone metabolism.jasmonate.induced-regulated-responsive-activated	17	17.7	9	9	9	35.1	35.1	35.1	34.645	0	31.373	280500000	22
F4IB95	F4IB95	AT1G52060	AT1G52060.1	AT1G52060	NaN	NaN	NaN	NaN	NaN	NaN	23.5736	20.0718	22.0126	23.0665	23.1462	22.9521	20.4833	20.5075	22.1017	22.3499	20.8324	19.6184	JAL9		binding;carbohydrate binding			Jacalin-related lectin 9	Bacteria - 2;BEST Arabidopsis thaliana protein match is: jacalin lectin family protein (TAIR:AT1G52070.1);CONTAINS InterPro DOMAIN/s: Mannose-binding lectin (InterPro:IPR001229);EXPRESSED IN: root;FUNCTIONS IN: molecular_function unknown;Fungi - 0;Has 1057 Blast hits to 529 proteins in 40 species: Archae - 0;INVOLVED IN: biological_process unknown;LOCATED IN: endomembrane system;Metazoa - 4;Other…	extracellular	EX	17.7.3	hormone metabolism.jasmonate.induced-regulated-responsive-activated	17	17.7	10	7	7	36.9	28	28	34.16	0	46.42	1101900000	65
F4IBH5	F4IBH5	AT1G65540	AT1G65540.1	AT1G65540	NaN	NaN	NaN	NaN	NaN	NaN	19.1576	NaN	NaN	20.4925	19.7218	NaN	NaN	NaN	NaN	20.8621	20.6417	20.8615	At1g65540		binding;calcium ion binding;cation binding;ion binding;metal ion binding	cell part;cytoplasmic part;intracellular membrane-bounded organelle;intracellular organelle;intracellular part;membrane-bounded organelle;mitochondrion;organelle			calcium-binding EF hand family protein | chr1:24362382-24366011 REVERSE	mitochondrion	M	30.3	signalling.calcium	30	30.3	13	13	11	20.4	20.4	17.5	83.56	0	57.645	268290000	34
Q94BY2;F4IBL0;F4IBK9	Q94BY2;F4IBL0;F4IBK9	AT1G65820	AT1G65820.1;AT1G65820.2;AT1G65820.3	AT1G65820	NaN	NaN	NaN	NaN	NaN	NaN	19.4856	21.9913	21.7199	19.9617	19.5677	20.2446	21.0022	21.0402	19.9683	20.9131	20.3702	20.6142	At1g65820		catalytic activity;transferase activity	cell part;cytoplasmic part;endoplasmic reticulum;Golgi apparatus;intracellular membrane-bounded organelle;intracellular organelle;intracellular part;membrane;membrane-bounded organelle;organelle;vacuole	Drug metabolism - cytochrome P450;Glutathione metabolism;Metabolism of xenobiotics by cytochrome P450		microsomal glutathione s-transferase, putative | chr1:24485101-24486892 FORWARD	endoplasmic reticulum	ER	26.9	misc.glutathione S transferases	26	26.9	5	5	5	24.7	24.7	24.7	16.586	0	19.845	427760000	43
Q9FWX0;F4IC59	Q9FWX0;F4IC59	AT1G12230	AT1G12230.1;AT1G12230.2	AT1G12230	NaN	NaN	NaN	NaN	NaN	NaN	19.254	21.5338	21.7334	20.1523	21.0474	19.8292	21.0275	21.3292	19.3444	20.6671	19.9727	20.0671	At1g12230;T28K15.4	carbohydrate metabolic process;metabolic process;primary metabolic process	catalytic activity		Pentose phosphate pathway		transaldolase, putative | chr1:4148033-4151025 FORWARD	plastid	P	7.2.2	OPP.non-reductive PP.transaldolase	7	7.2	10	10	10	26.9	26.9	26.9	43.994	0	34.153	398220000	37
F4ID91;Q8LCE1;F4ID92;Q8GXW5	F4ID91;Q8LCE1	AT1G66200	AT1G66200.1;AT1G66200.3	AT1G66200	NaN	NaN	NaN	NaN	NaN	NaN	24.3827	21.4332	22.1858	23.8203	23.2055	24.9199	24.0913	23.5418	24.3868	23.2485	23.6466	23.2574	GLN1-2;GSR2	amine biosynthetic process;amine metabolic process;biosynthetic process;carboxylic acid biosynthetic process;carboxylic acid metabolic process;cellular amine metabolic process;cellular amino acid biosynthetic process;cellular amino acid metabolic process;cellular biosynthetic process;cellular ketone metabolic process;cellular metabolic process;cellular nitrogen compound biosynthetic process;cellu…	acid-ammonia (or amide) ligase activity;adenyl nucleotide binding;adenyl ribonucleotide binding;ammonia ligase activity;ATP binding;binding;catalytic activity;glutamate-ammonia ligase activity;ligase activity;ligase activity, forming carbon-nitrogen bonds;nucleotide binding;purine nucleotide binding;purine ribonucleoside triphosphate binding;purine ribonucleotide binding;ribonucleotide binding	cell part;cytoplasm;intracellular part		Glutamine synthetase;Glutamine synthetase cytosolic isozyme 1-2	copper ion binding / glutamate-ammonia ligase | chr1:24655210-24657638 REVERSE;Symbols: ATGSR2 | ATGSR2	cytosol	C	12.2.2	N-metabolism.ammonia metabolism.glutamine synthetase	12	12.2	16	16	3	44.9	44.9	19.2	40.39	0	152.52	3171300000	145
F4IDC8;A0A1P8ANU9;A0A1P8ANW8	F4IDC8	AT1G72500	AT1G72500.1	AT1G72500	NaN	NaN	NaN	NaN	NaN	NaN	NaN	NaN	NaN	17.5263	17.2333	NaN	NaN	NaN	17.9697	17.6847	18.5511	18.7482	At1g72500						inter-alpha-trypsin inhibitor heavy chain-related | chr1:27295336-27298556 REVERSE	cytosol	C	20.1.7.6.1	stress.biotic.PR-proteins.proteinase inhibitors.trypsin inhibitor	20	20.1	4	4	4	5.4	5.4	5.4	84.533	0	9.6199	56274000	6
F4IDD6;Q9SGE9	F4IDD6;Q9SGE9	AT1G72550	AT1G72550.1;AT1G72550.2	AT1G72550	NaN	NaN	NaN	NaN	NaN	NaN	21.0307	22.5762	21.9676	21.3037	20.9924	19.685	21.8617	21.6961	20.4683	20.4092	20.5298	20.6117	At1g72550	amine metabolic process;amino acid activation;carboxylic acid metabolic process;cellular amine metabolic process;cellular amino acid metabolic process;cellular ketone metabolic process;cellular macromolecule metabolic process;cellular metabolic process;cellular nitrogen compound metabolic process;cellular process;macromolecule metabolic process;metabolic process;ncRNA metabolic process;nitrogen c…	adenyl nucleotide binding;adenyl ribonucleotide binding;aminoacyl-tRNA ligase activity;ATP binding;binding;catalytic activity;cation binding;ion binding;ligase activity;ligase activity, forming aminoacyl-tRNA and related compounds;ligase activity, forming carbon-oxygen bonds;magnesium ion binding;metal ion binding;nucleic acid binding;nucleotide binding;phenylalanine-tRNA ligase activity;purine n…	cell part;cytoplasm;cytoplasmic part;cytosol;intracellular part;macromolecular complex;phenylalanine-tRNA ligase complex;protein complex	Aminoacyl-tRNA biosynthesis	Probable phenylalanine--tRNA ligase beta subunit	tRNA synthetase beta subunit family protein | chr1:27319688-27324037 REVERSE	cytosol	C	29.1.20	protein.aa activation.phenylalanine-tRNA ligase	29	29.1	17	17	17	36.3	36.3	36.3	65.959	0	52.314	567630000	58
F4IDS7;Q8S905	F4IDS7	AT1G12470	AT1G12470.1	AT1G12470	NaN	NaN	NaN	NaN	NaN	NaN	21.8165	22.8115	22.5946	22.1407	21.8506	21.3452	21.2241	21.708	21.7894	22.8767	22.7931	22.9044	At1g12470	cellular process;establishment of localization;establishment of localization in cell;establishment of protein localization;intracellular protein transport;intracellular transport;protein transport;transport;vesicle-mediated transport	binding;cation binding;ion binding;metal ion binding;transition metal ion binding;zinc ion binding				Pep3/Vps18/deep orange family protein | chr1:4251032-4257392 FORWARD	cytosol	C	29.3.4.3	protein.targeting.secretory pathway.vacuole	29	29.3.4	28	28	28	29.3	29.3	29.3	112.32	0	123.98	1504000000	130
F4IEK8	F4IEK8	AT1G52780	AT1G52780.1	AT1G52780	NaN	NaN	NaN	NaN	NaN	NaN	18.6144	18.751	19.5795	19.5014	19.3311	19.2929	NaN	18.7689	21.0774	21.3522	21.3878	21.8268	At1g52780			cell part;cytoplasmic part;endosome;Golgi apparatus;Golgi apparatus part;intracellular membrane-bounded organelle;intracellular organelle;intracellular organelle part;intracellular part;membrane;membrane-bounded organelle;organelle;organelle part;trans-Golgi network			unknown protein | chr1:19658643-19662181 FORWARD	plasma membrane	PM	35.2	not assigned.unknown	35	35	16	16	16	16.4	16.4	16.4	119.96	0	52.39	449520000	41
F4IFA4;A0A1P8AZM7	F4IFA4;A0A1P8AZM7	AT2G04650	AT2G04650.1	AT2G04650	NaN	NaN	NaN	NaN	NaN	NaN	21.7404	NaN	NaN	20.7951	20.6363	21.6108	20.9091	21.0511	20.8383	21.7971	21.195	NaN	At2g04650	biosynthetic process;metabolic process	catalytic activity;nucleotidyltransferase activity;transferase activity;transferase activity, transferring phosphorus-containing groups				ADP-glucose pyrophosphorylase family protein | chr2:1621788-1624593 REVERSE	cytosol	C	2.1.2.1	major CHO metabolism.synthesis.starch.AGPase	2	2.1	10	7	7	25.9	19.7	19.7	44.937	0	20.718	405150000	16
F4IFG1;F4IFG2;Q8LFT2;A0A1P8AX46	F4IFG1;F4IFG2;Q8LFT2;A0A1P8AX46	AT2G14120	AT2G14120.1;AT2G14120.2;AT2G14120.3	AT2G14120	NaN	NaN	NaN	NaN	NaN	NaN	20.8135	21.7007	21.2926	22.164	21.4947	21.0107	20.4448	20.49	21.9504	21.5161	21.9286	21.7281	DRP3B	cell cycle;cell division;cellular component organization;cellular component organization at cellular level;cellular component organization or biogenesis;cellular component organization or biogenesis at cellular level;cellular process;organelle fission;organelle organization;peroxisome fission;peroxisome organization	binding;catalytic activity;GTP binding;GTPase activity;guanyl nucleotide binding;guanyl ribonucleotide binding;hydrolase activity;hydrolase activity, acting on acid anhydrides;hydrolase activity, acting on acid anhydrides, in phosphorus-containing anhydrides;nucleoside-triphosphatase activity;nucleotide binding;purine nucleotide binding;purine ribonucleoside triphosphate binding;purine ribonucleo…	cell part;cytoplasmic part;cytosol;intracellular membrane-bounded organelle;intracellular organelle;intracellular part;membrane;membrane-bounded organelle;microbody;mitochondrion;organelle;peroxisome;plasma membrane	Bacterial invasion of epithelial cells;Endocrine and other factor-regulated calcium reabsorption;Endocytosis;Fc gamma R-mediated phagocytosis	Dynamin-related protein 3B	Symbols: DRP3B | dynamin-like protein 2b (ADL2b) | chr2:5953940-5960108 REVERSE	cytosol	C	26.17	misc.dynamin	26	26.17	36	28	28	49	39.5	39.5	86.691	0	87.346	831780000	89
F4IFQ0;Q9SHS7	F4IFQ0;Q9SHS7	AT2G27210	AT2G27210.1;AT2G27210.2	AT2G27210	NaN	NaN	NaN	NaN	NaN	NaN	19.7947	18.6508	19.1747	18.6654	18.8662	19.0198	18.7295	19.5229	18.8302	18.9389	18.6062	18.5644	BSL3	biological regulation;brassinosteroid mediated signaling pathway;cellular process;cellular response to brassinosteroid stimulus;cellular response to chemical stimulus;cellular response to endogenous stimulus;cellular response to hormone stimulus;cellular response to organic substance;cellular response to steroid hormone stimulus;cellular response to stimulus;hormone-mediated signaling pathway;reg…	binding;catalytic activity;cation binding;hydrolase activity;hydrolase activity, acting on ester bonds;ion binding;metal ion binding;phosphatase activity;phosphoprotein phosphatase activity;phosphoric ester hydrolase activity;phosphoric ester hydrolase activity""""	cell part;cytoplasmic part;cytosol;intracellular membrane-bounded organelle;intracellular organelle;intracellular part;membrane;membrane-bounded organelle;nucleus;organelle;plasma membrane		Serine/threonine-protein phosphatase;Serine/threonine-protein phosphatase BSL3	Symbols: BSL3 | kelch repeat-containing serine/threonine phosphoesterase family protein | chr2:11629919-11636708 FORWARD	nucleus	N	29.5.11.4.3.2	protein.degradation.ubiquitin.E3.SCF.FBOX	29	29.5.11.4	11	9	1	12.7	10.1	1.2	107.02	0	19.595	145400000	32
F4IFV5;A0A1P8B2W7	F4IFV5	AT2G33585	AT2G33585.1	AT2G33585	NaN	NaN	NaN	NaN	NaN	NaN	19.6429	21.1752	20.6044	19.9898	20.7056	20.1947	NaN	NaN	20.2544	20.8493	20.7346	21.1303	At2g33585			cell part;cytoplasmic part;intracellular membrane-bounded organelle;intracellular organelle;intracellular part;membrane-bounded organelle;mitochondrion;organelle			unknown protein | chr2:14223200-14224167 REVERSE	cytosol	C	35.2	not assigned.unknown	35	35	3	3	3	21.8	21.8	21.8	21.423	0	32.492	348460000	25
F4IFZ9;P54887;B9DFG0	F4IFZ9;P54887;B9DFG0	AT2G39800	AT2G39800.1;AT2G39800.2;AT2G39800.3;AT2G39800.4	AT2G39800	NaN	NaN	NaN	NaN	NaN	NaN	NaN	NaN	NaN	19.2611	18.5609	18.6012	NaN	NaN	NaN	NaN	NaN	NaN	P5CS1;P5CSA	amine biosynthetic process;amine metabolic process;anatomical structure development;biosynthetic process;carboxylic acid biosynthetic process;carboxylic acid metabolic process;cellular amine metabolic process;cellular amino acid biosynthetic process;cellular amino acid metabolic process;cellular biosynthetic process;cellular ketone metabolic process;cellular metabolic process;cellular nitrogen co…	adenyl nucleotide binding;adenyl ribonucleotide binding;amino acid kinase activity;ATP binding;binding;catalytic activity;coenzyme binding;cofactor binding;delta1-pyrroline-5-carboxylate synthetase activity;glutamate 5-kinase activity;glutamate-5-semialdehyde dehydrogenase activity;kinase activity;NADP binding;nucleotide binding;oxidoreductase activity;oxidoreductase activity, acting on the aldeh…	cell part;chloroplast;cytoplasm;cytoplasmic part;intracellular membrane-bounded organelle;intracellular organelle;intracellular part;membrane;membrane-bounded organelle;organelle;plastid	Arginine and proline metabolism	Delta-1-pyrroline-5-carboxylate synthase A;Gamma-glutamyl phosphate reductase;Glutamate 5-kinase	delta1-pyrroline-5-carboxylate synthetase | chr2:16598164-16603319 REVERSE;Symbols: P5CS1, ATP5CS | P5CS1 (DELTA1-PYRROLINE-5-CARBOXYLATE SYNTHASE 1)	cytosol	C	13.1.2.2.1	amino acid metabolism.synthesis.glutamate family.proline.delta 1-pyrroline-5-carboxylate synthetase	13	13.1	16	4	4	21.8	5.9	5.9	77.436	0	8.2178	47562000	4
F4IG73	F4IG73	AT2G45540	AT2G45540.2	AT2G45540	NaN	NaN	NaN	NaN	NaN	NaN	19.4022	20.4657	20.4861	20.3505	19.7521	20.0584	18.5857	19.9264	20.6894	21.3025	20.9839	21.3743	At2g45540						WD-40 repeat family protein / beige-related | chr2:18757489-18772229 REVERSE	cytosol	C	35.1	not assigned.no ontology	35	35	31	31	29	15.9	15.9	15.2	328.09	0	117.68	472130000	74
F4IG85;O64644	F4IG85;O64644	AT2G45640	AT2G45640.1;AT2G45640.2	AT2G45640	NaN	NaN	NaN	NaN	NaN	NaN	21.2923	NaN	NaN	20.5358	21.2836	20.4814	NaN	NaN	21.1775	20.9291	20.6941	20.9106	SAP18	biological regulation;biosynthetic process;cellular biosynthetic process;cellular macromolecule biosynthetic process;cellular macromolecule metabolic process;cellular metabolic process;cellular nitrogen compound metabolic process;cellular process;macromolecule biosynthetic process;macromolecule metabolic process;metabolic process;nitrogen compound metabolic process;nucleic acid metabolic process;…		cell part;intracellular non-membrane-bounded organelle;intracellular organelle;intracellular organelle part;intracellular part;non-membrane-bounded organelle;nuclear part;nucleolus;organelle;organelle part	mRNA surveillance pathway;RNA transport	Histone deacetylase complex subunit SAP18	protein binding / transcription regulator | chr2:18799610-18801383 REVERSE;Symbols: SAP18, ATSAP18 | SAP18 (SIN3 ASSOCIATED POLYPEPTIDE P18)	nucleus	N	27.3.99	RNA.regulation of transcription.unclassified	27	27.3	8	8	8	49.7	49.7	49.7	16.78	0	31.087	425090000	34
F4IGA5	F4IGA5	AT2G05120	AT2G05120.1;AT2G05120.2	AT2G05120	NaN	NaN	NaN	NaN	NaN	NaN	NaN	NaN	NaN	NaN	NaN	NaN	NaN	NaN	NaN	18.1434	17.9991	18.284	NUP133	establishment of localization;establishment of protein localization;establishment of RNA localization;mRNA transport;nucleic acid transport;nucleobase-containing compound transport;protein transport;RNA transport;transport		cell part;chloroplast;cytoplasmic part;intracellular membrane-bounded organelle;intracellular organelle;intracellular organelle part;intracellular part;macromolecular complex;membrane part;membrane-bounded organelle;nuclear part;nuclear pore;organelle;organelle part;plastid;pore complex;protein complex	RNA transport	Nuclear pore complex protein NUP133	Bacteria - 0;CONTAINS InterPro DOMAIN/s: Nup133, N-terminal (InterPro:IPR014908);EXPRESSED DURING: 9 growth stages;EXPRESSED IN: 16 plant structures;Fungi - 0;Has 103 Blast hits to 103 proteins in 31 species: Archae - 0;LOCATED IN: chloroplast;Metazoa - 79;Other Eukaryotes - 5 (source: NCBI BLink). | chr2:1841909-1846858 REVERSE;Plants - 19;Viruses - 0	cytosol	C	35.2	not assigned.unknown	35	35	4	4	4	4.3	4.3	4.3	144.6	0	14.182	37781000	8
F4IGR5;F4IGR4;P51407;A0A1P8B2C7	F4IGR5;F4IGR4;P51407;A0A1P8B2C7	AT2G27720	AT2G27720.1;AT2G27720.2;AT2G27720.3	AT2G27720	NaN	NaN	NaN	NaN	NaN	NaN	20.4358	20.274	20.7872	20.1976	20.4648	20.1847	19.9501	20.1342	20.2103	20.6414	20.8973	20.9623	At2g27720;RPP2A	biosynthetic process;cellular biosynthetic process;cellular macromolecule biosynthetic process;cellular macromolecule metabolic process;cellular metabolic process;cellular process;macromolecule biosynthetic process;macromolecule metabolic process;metabolic process;response to abiotic stimulus;response to cold;response to stimulus;response to stress;response to temperature stimulus;translational e…	structural constituent of ribosome;structural molecule activity	cell part;cytoplasmic part;cytosol;cytosolic part;cytosolic ribosome;intracellular membrane-bounded organelle;intracellular non-membrane-bounded organelle;intracellular organelle;intracellular part;macromolecular complex;membrane;membrane-bounded organelle;non-membrane-bounded organelle;nucleus;organelle;ribonucleoprotein complex;ribosome	Ribosome	60S acidic ribosomal protein P2-1	60S acidic ribosomal protein P2 (RPP2A) | chr2:11818696-11819578 FORWARD	cytosol	C	29.2.1.2.2.82	protein.synthesis.ribosomal protein.eukaryotic.60S subunit.P2	29	29.2.1.2	5	4	4	47.2	39.4	39.4	12.707	0	48.169	394190000	29
F4IHJ8;Q9SIK2	F4IHJ8;Q9SIK2	AT2G21580	AT2G21580.1;AT2G21580.2	AT2G21580	NaN	NaN	NaN	NaN	NaN	NaN	NaN	20.1392	19.0272	21.0219	19.9175	20.0015	20.2378	20.6085	20.1154	20.8599	NaN	20.0219	At2g21580;RPS25B			cell junction;cell part;cell-cell junction;cytoplasmic part;cytosolic part;cytosolic ribosome;cytosolic small ribosomal subunit;intracellular non-membrane-bounded organelle;intracellular organelle;intracellular organelle part;intracellular part;macromolecular complex;membrane;non-membrane-bounded organelle;organelle;organelle membrane;organelle part;plasmodesma;ribonucleoprotein complex;ribosome;…		40S ribosomal protein S25-2	40S ribosomal protein S25 (RPS25B) | chr2:9236523-9237746 FORWARD	cytosol,nucleus	C,N	29.2.1.2.1.25	protein.synthesis.ribosomal protein.eukaryotic.40S subunit.S25	29	29.2.1.2	5	2	1	47.7	25.2	13.1	11.941	0	29.336	373210000	37
F4IHW4;O64700	F4IHW4;O64700	AT2G34470	AT2G34470.1;AT2G34470.2	AT2G34470	NaN	NaN	NaN	NaN	NaN	NaN	21.0064	21.5588	21.1996	20.3866	20.7464	20.4129	19.841	20.7425	20.4357	20.4306	20.3091	20.0009	UREG	biological regulation;metabolic process;nitrogen compound metabolic process;positive regulation of catalytic activity;positive regulation of metalloenzyme activity;positive regulation of molecular function;regulation of biological process;regulation of catalytic activity;regulation of metabolic process;regulation of metalloenzyme activity;regulation of molecular function	binding;catalytic activity;cation binding;GTP binding;GTPase activity;guanyl nucleotide binding;guanyl ribonucleotide binding;hydrolase activity;hydrolase activity, acting on acid anhydrides;hydrolase activity, acting on acid anhydrides, in phosphorus-containing anhydrides;ion binding;metal ion binding;nickel ion binding;nucleoside-triphosphatase activity;nucleotide binding;purine nucleotide bind…	cell part;membrane		Urease accessory protein G	ATP binding / metal ion binding / nickel ion binding / nucleotide binding | chr2:14530735-14532505 REVERSE;Symbols: UREG, PSKF109 | UREG (UREASE ACCESSORY PROTEIN G)	cytosol	C	13.2.2.3	amino acid metabolism.degradation.glutamate family.arginine	13	13.2	8	8	8	31.9	31.9	31.9	30.225	0	40.075	393280000	41
F4II29	F4II29	AT2G40730	AT2G40730.1	AT2G40730	NaN	NaN	NaN	NaN	NaN	NaN	20.499	20.4754	20.7752	20.181	20.2746	19.7029	19.9931	20.0385	19.9689	20.017	20.2488	20.2405	At2g40730		adenyl nucleotide binding;adenyl ribonucleotide binding;ATP binding;binding;catalytic activity;kinase activity;nucleotide binding;phosphotransferase activity, alcohol group as acceptor;protein kinase activity;purine nucleotide binding;purine ribonucleoside triphosphate binding;purine ribonucleotide binding;ribonucleotide binding;transferase activity;transferase activity, transferring phosphorus-c…				HEAT repeat-containing protein | chr2:16989836-16996298 REVERSE	cytosol	C	29.4	protein.postranslational modification	29	29.4	16	16	16	23.2	23.2	23.2	86.045	0	55.316	305650000	35
F4IIM1	F4IIM1	AT2G22125	AT2G22125.1	AT2G22125	NaN	NaN	NaN	NaN	NaN	NaN	18.8017	19.6781	19.5732	19.4443	18.7076	19.3512	18.8038	19.0933	19.1901	20.1934	19.4503	19.6296	At2g22125	anisotropic cell growth;biosynthetic process;carbohydrate biosynthetic process;carbohydrate metabolic process;cell growth;cellular biosynthetic process;cellular carbohydrate biosynthetic process;cellular carbohydrate metabolic process;cellular glucan metabolic process;cellular macromolecule biosynthetic process;cellular macromolecule metabolic process;cellular metabolic process;cellular polysacch…		cell junction;cell part;cell-cell junction;cytoplasm;intracellular membrane-bounded organelle;intracellular organelle;intracellular part;membrane;membrane-bounded organelle;nucleus;organelle;plasma membrane;plasmodesma			binding | chr2:9406263-9414518 FORWARD	plasma membrane	PM	35.1.19	not assigned.no ontology.C2 domain-containing protein	35	35	20	20	20	11.5	11.5	11.5	230.7	0	69.648	183290000	38
F4IJ46;F4IVN6;Q682T9;P0DH98;P0DH97;A0A1I9LPJ2;Q03509;P59220;A0A1P8BAP4;A0A1P8ANC4;A0A1I9LPJ1	F4IJ46;F4IVN6;Q682T9;P0DH98;P0DH97;A0A1I9LPJ2;Q03509;P59220;A0A1P8BAP4;A0A1P8ANC4;A0A1I9LPJ1	AT2G27030;AT2G41110;AT3G43810;AT3G56800;AT5G21274	AT2G27030.1;AT2G27030.3;AT2G41110.1;AT2G41110.2;AT3G43810.1;AT3G56800.1;AT5G21274.1	AT2G27030	NaN	NaN	NaN	NaN	NaN	NaN	24.5709	23.8128	23.4497	24.4273	23.2123	22.9148	23.071	23.0192	22.9288	24.5619	24.1729	24.0501	CAM2;CAM3;CAM5;CAM6;CAM7	biological regulation;calcium-mediated signaling;cellular process;cellular response to stimulus;detection of calcium ion;detection of chemical stimulus;detection of stimulus;intracellular signal transduction;regulation of biological process;regulation of cellular process;regulation of developmental process;regulation of multicellular organismal development;regulation of multicellular organismal p…	binding;calcium ion binding;cation binding;ion binding;metal ion binding	cell part;cytoplasm;cytoplasmic part;intracellular membrane-bounded organelle;intracellular organelle;intracellular organelle part;intracellular part;membrane;membrane-bounded organelle;organelle;organelle membrane;organelle part;plasma membrane;vacuolar membrane;vacuolar part;vacuole	Alzheimer's disease;Calcium signaling pathway;Gastric acid secretion;Glioma;GnRH signaling pathway;Insulin signaling pathway;ko05152;Long-term potentiation;Melanogenesis;Neurotrophin signaling pathway;Olfactory transduction;Oocyte meiosis;Phosphatidylinositol signaling system;Phototransduction;Phototransduction - fly;Plant-pathogen interaction;Salivary secretion;Vascular smooth muscle contraction	Calmodulin-2;Calmodulin-3;Calmodulin-5;Calmodulin-6;Calmodulin-7	calcium ion binding / protein binding | chr2:17140311-17141431 FORWARD"""";calcium ion binding | chr2:11532004-11534333 FORWARD;calcium ion binding | chr3:15664371-15666460 REVERSE;calcium ion binding | chr3:21034537-21036077 REVERSE"""";calcium ion binding | chr5:7214500-7216019 REVERSE"""";Symbols: CAM2, ATCAL5 | CAM2 (CALMODULIN 2);Symbols: CAM3, acam-3 | CAM3 (CALMODULIN 3);Symbols: CAM5 | CA…	cytosol;cytosol,plasma membrane;plasma membrane	C;C,PM;PM	30.3	signalling.calcium	30	30.3	10	10	2	59.6	59.6	14.9	18.109	0	100.25	4223200000	122
F4IJE1	F4IJE1	AT2G15900	AT2G15900.1	AT2G15900	NaN	NaN	NaN	NaN	NaN	NaN	NaN	NaN	NaN	19.2074	18.3077	NaN	NaN	NaN	NaN	19.3852	19.0955	19.5935	At2g15900		binding;lipid binding;phosphatidylinositol binding;phospholipid binding				phox (PX) domain-containing protein | chr2:6927390-6932704 FORWARD	plasma membrane	PM	30.4	signalling.phosphinositides	30	30.4	7	7	7	11.1	11.1	11.1	113.72	0	21.319	106780000	11
F4IKQ3;Q9ZW33	F4IKQ3;Q9ZW33	AT2G29530	AT2G29530.1;AT2G29530.2;AT2G29530.3	AT2G29530	NaN	NaN	NaN	NaN	NaN	NaN	NaN	NaN	NaN	18.1777	18.6014	18.6456	NaN	NaN	NaN	18.977	18.1467	18.614	TIM10	cellular component organization;cellular component organization at cellular level;cellular component organization or biogenesis;cellular component organization or biogenesis at cellular level;cellular membrane organization;cellular process;establishment of localization;establishment of localization in cell;establishment of protein localization;establishment of protein localization in mitochondrio…	binding;cation binding;ion binding;metal ion binding	cell part;cytoplasmic part;intracellular membrane-bounded organelle;intracellular organelle;intracellular organelle part;intracellular part;membrane-bounded organelle;membrane-enclosed lumen;mitochondrial intermembrane space;mitochondrial part;mitochondrion;organelle;organelle envelope lumen;organelle part		Mitochondrial import inner membrane translocase subunit TIM10	mitochondrial import inner membrane translocase (TIM10) | chr2:12640800-12642332 REVERSE	mitochondrion	M	29.3.2	protein.targeting.mitochondria	29	29.3.2	3	3	3	40.2	40.2	40.2	12.252	0	54.813	117330000	21
Q84R15;F4IL68	Q84R15;F4IL68	AT2G07360	AT2G07360.1;AT2G07360.2	AT2G07360	NaN	NaN	NaN	NaN	NaN	NaN	20.7927	20.9272	20.3426	21.6501	22.0431	21.3814	20.3126	20.798	21.3629	22.5553	22.1149	21.8861	At2g07360						SH3 domain-containing protein | chr2:3047306-3057183 REVERSE	plasma membrane	PM	35.1	not assigned.no ontology	35	35	25	25	25	21.8	21.8	21.8	130.08	0	103.18	947120000	101
F4ILG6;O22193;A0A1P8AYN7	F4ILG6;O22193;A0A1P8AYN7	AT2G23140	AT2G23140.1;AT2G23140.2	AT2G23140	NaN	NaN	NaN	NaN	NaN	NaN	NaN	NaN	NaN	18.3631	NaN	NaN	NaN	NaN	NaN	18.394	18.5095	18.5515	At2g23140;PUB4		acid-amino acid ligase activity;catalytic activity;ligase activity;ligase activity, forming carbon-nitrogen bonds;small conjugating protein ligase activity;ubiquitin-protein ligase activity			U-box domain-containing protein 4	binding / ubiquitin-protein ligase | chr2:9845694-9849164 REVERSE	cytosol	C	29.5.11.4.2	protein.degradation.ubiquitin.E3.RING	29	29.5.11.4	9	9	9	15.3	15.3	15.3	90.344	0	20.435	61917000	14
F4INW2;P26569	F4INW2;P26569	AT2G30620	AT2G30620.1;AT2G30620.2	AT2G30620	NaN	NaN	NaN	NaN	NaN	NaN	20.886	20.8149	20.9794	21.4616	20.9682	20.2197	20.3255	20.1058	20.7868	20.4827	20.2008	20.0447	At2g30620	cellular component assembly;cellular component assembly at cellular level;cellular component organization;cellular component organization at cellular level;cellular component organization or biogenesis;cellular component organization or biogenesis at cellular level;cellular macromolecular complex assembly;cellular macromolecular complex subunit organization;cellular process;chromatin organization…	binding;DNA binding;nucleic acid binding	cell part;chromosomal part;cytoplasmic part;intracellular membrane-bounded organelle;intracellular non-membrane-bounded organelle;intracellular organelle;intracellular organelle part;intracellular part;macromolecular complex;membrane-bounded organelle;mitochondrion;non-membrane-bounded organelle;nuclear part;nucleolus;nucleosome;nucleus;organelle;organelle part;protein-DNA complex		Histone H1.2	histone H1.2 | chr2:13044931-13046511 FORWARD	nucleus	N	28.1.3.1	DNA.synthesis/chromatin structure.histone.H1	28	28.1	7	7	4	30.2	30.2	20.8	21.549	0	26.785	405010000	42
F4IP55;Q96299;F4IP53;Q9C5W6	F4IP55;Q96299;F4IP53	AT2G42590	AT2G42590.1;AT2G42590.2;AT2G42590.3	AT2G42590	NaN	NaN	NaN	NaN	20.9695	NaN	21.5754	22.5025	23.0286	21.1152	21.7115	21.8333	22.2864	22.1395	21.3233	20.803	20.9191	20.9337	GRF9	anatomical structure development;developmental process;organ development;post-embryonic development;post-embryonic organ development;post-embryonic root development;root development	binding;calcium ion binding;cation binding;ion binding;metal ion binding	cell part;cytoplasm;cytoplasmic part;cytosol;intracellular membrane-bounded organelle;intracellular organelle;intracellular part;membrane;membrane-bounded organelle;nucleus;organelle;plasma membrane		14-3-3-like protein GF14 mu	calcium ion binding / protein binding / protein phosphorylated amino acid binding | chr2:17731855-17733967 REVERSE;Symbols: GRF9, GF14 MU | GRF9 (GENERAL REGULATORY FACTOR 9)	cytosol	C	30.7	signalling.14-3-3 proteins	30	30.7	12	10	9	46.4	40.2	37.3	30.968	0	72.504	787600000	66
F4IPA6;Q9ZU97	F4IPA6;Q9ZU97	AT2G01690	AT2G01690.1;AT2G01690.2	AT2G01690	NaN	NaN	NaN	NaN	NaN	NaN	21.6385	22.5175	22.4048	22.759	21.9818	21.1394	20.6628	21.7367	21.8254	23.2262	22.6529	22.7793	At2g01690;VAC14	biological regulation;regulation of biological process;regulation of catalytic activity;regulation of cellular metabolic process;regulation of cellular process;regulation of kinase activity;regulation of lipid kinase activity;regulation of lipid metabolic process;regulation of metabolic process;regulation of molecular function;regulation of phosphate metabolic process;regulation of phosphorus met…		cell part;cytoplasmic part;intracellular organelle part;intracellular part;macromolecular complex;membrane;membrane part;organelle membrane;organelle part;PAS complex;protein complex;vacuolar membrane;vacuolar part		Protein VAC14 homolog	binding | chr2:308702-313805 REVERSE	cytosol,nucleus	C,N	35.2	not assigned.unknown	35	35	27	27	27	39.1	39.1	39.1	84.039	0	151.79	1607200000	135
F4IPT2;Q8VYJ6	F4IPT2;Q8VYJ6	AT2G30880	AT2G30880.1;AT2G30880.2	AT2G30880	NaN	NaN	NaN	NaN	NaN	NaN	NaN	NaN	NaN	18.2897	18.3027	18.0421	NaN	NaN	NaN	18.6359	19.1883	18.7388	At2g30880	defense response;defense response to bacterium;multi-organism process;response to bacterium;response to biotic stimulus;response to other organism;response to stimulus;response to stress		cell part;cell wall;external encapsulating structure;plant-type cell wall			pleckstrin homology (PH) domain-containing protein | chr2:13142665-13145916 REVERSE	nucleus	N	35.1	not assigned.no ontology	35	35	6	6	6	21.5	21.5	21.5	42.338	0	12.86	98283000	8
F4IPW4;F4IPW5;B3LF44	F4IPW4;F4IPW5;B3LF44	AT2G31060	AT2G31060.1;AT2G31060.2;AT2G31060.3	AT2G31060	NaN	NaN	NaN	NaN	NaN	NaN	NaN	NaN	NaN	18.8234	18.5111	19.6643	NaN	NaN	18.7898	18.3323	18.8703	19.3081	At2g31060		binding;catalytic activity;GTP binding;GTPase activity;guanyl nucleotide binding;guanyl ribonucleotide binding;hydrolase activity;hydrolase activity, acting on acid anhydrides;hydrolase activity, acting on acid anhydrides, in phosphorus-containing anhydrides;nucleic acid binding;nucleoside-triphosphatase activity;nucleotide binding;purine nucleotide binding;purine ribonucleoside triphosphate bind…				elongation factor family protein | chr2:13213172-13218585 REVERSE	mitochondrion	M	29.2.4	protein.synthesis.elongation	29	29.2	7	7	7	12.7	12.7	12.7	72.504	0	25.27	97974000	16
F4IQ05;Q42580	F4IQ05;Q42580	AT2G37130	AT2G37130.1;AT2G37130.2	AT2G37130	NaN	NaN	NaN	NaN	NaN	NaN	19.5582	21.2053	20.377	18.9785	20.1866	20.7725	20.4771	20.7459	19.723	19.3845	19.406	19.5649	At2g37130;PER21	catabolic process;cellular catabolic process;cellular metabolic process;cellular process;cellular response to chemical stimulus;cellular response to hydrogen peroxide;cellular response to oxidative stress;cellular response to reactive oxygen species;cellular response to stimulus;cellular response to stress;defense response;defense response to fungus;hydrogen peroxide catabolic process;hydrogen pe…	antioxidant activity;binding;catalytic activity;cation binding;heme binding;ion binding;iron ion binding;metal ion binding;oxidoreductase activity;oxidoreductase activity, acting on peroxide as acceptor;peroxidase activity;tetrapyrrole binding;transition metal ion binding	cell part;cytoplasmic part;cytosol;intracellular part	Methane metabolism;Phenylalanine metabolism;Phenylpropanoid biosynthesis	Peroxidase;Peroxidase 21	peroxidase 21 (PER21) (P21) (PRXR5) | chr2:15597921-15600077 REVERSE	extracellular	EX	26.12	misc.peroxidases	26	26.12	8	8	8	30.1	30.1	30.1	33.272	0	34.972	235890000	27
F4IRR2	F4IRR2	AT2G31660	AT2G31660.1	AT2G31660	NaN	NaN	NaN	NaN	NaN	NaN	NaN	18.6762	19.2789	19.1438	19.0651	19.1729	19.1008	19.6589	19.3815	19.2815	19.5502	19.9441	SAD2	cellular component assembly;cellular component assembly at cellular level;cellular component organization;cellular component organization at cellular level;cellular component organization or biogenesis;cellular component organization or biogenesis at cellular level;cellular macromolecular complex assembly;cellular macromolecular complex subunit organization;cellular process;establishment of local…		cell part;cytoplasm;cytoplasmic part;cytosol;intracellular membrane-bounded organelle;intracellular organelle;intracellular part;membrane-bounded organelle;nucleus;organelle		Importin beta-like SAD2	binding / protein transporter | chr2:13464298-13471821 FORWARD;Symbols: SAD2, URM9 | SAD2 (SUPER SENSITIVE TO ABA AND DROUGHT2)	cytosol,nucleus	C,N	29.3.1	protein.targeting.nucleus	29	29.3.1	12	10	10	14.1	12.2	12.2	119.25	0	32.754	143640000	20
F4IRX7	F4IRX7	AT2G37970	AT2G37970.1	AT2G37970	NaN	NaN	NaN	NaN	NaN	NaN	23.988	23.1853	23.4198	24.0475	23.8177	22.9766	23.1637	23.3366	23.3656	24.2348	23.2593	23.6518	SOUL-1	biological regulation;cellular process;cellular response to abiotic stimulus;cellular response to light stimulus;cellular response to radiation;cellular response to red or far red light;cellular response to stimulus;red or far-red light signaling pathway;regulation of biological process;regulation of cellular process;response to abiotic stimulus;response to light stimulus;response to radiation;re…		cell part;cytoplasmic part;Golgi apparatus;intracellular membrane-bounded organelle;intracellular organelle;intracellular part;membrane;membrane-bounded organelle;organelle;plasma membrane;vacuole			binding | chr2:15890972-15891843 FORWARD;Symbols: SOUL-1 | SOUL-1	plasma membrane	PM	35.1	not assigned.no ontology	35	35	16	16	16	64.2	64.2	64.2	27.352	0	84.239	3534200000	159
F4ISU2	F4ISU2	AT2G32240	AT2G32240.1	AT2G32240	NaN	NaN	17.9714	NaN	20.4393	NaN	25.4559	25.2257	25.3704	26.4974	26.0633	26.7041	21.3497	22.6256	26.4977	26.7343	26.8391	27.116	At2g32240	response to abscisic acid stimulus;response to cadmium ion;response to chemical stimulus;response to endogenous stimulus;response to hormone stimulus;response to inorganic substance;response to metal ion;response to organic substance;response to stimulus		cell part;membrane;plasma membrane			Bacteria - 44259;BEST Arabidopsis thaliana protein match is: unknown protein (TAIR:AT1G05320.3);CONTAINS InterPro DOMAIN/s: Prefoldin (InterPro:IPR009053);EXPRESSED DURING: 13 growth stages;EXPRESSED IN: 25 plant structures;FUNCTIONS IN: molecular_function unknown;Fungi - 15490;Has 221693 Blast hits to 95553 proteins in 2574 species: Archae - 2848;INVOLVED IN: response to cadmium ion;LOCATED IN: …	nucleus,plasma membrane	N,PM	35.2	not assigned.unknown	35	35	104	104	102	69.8	69.8	68.6	148.61	0	323.31	22839000000	901
F4IT48;P60039	F4IT48;P60039	AT2G44120	AT2G44120.1;AT2G44120.2	AT2G44120	24.4077	23.1392	NaN	NaN	23.8203	NaN	21.3758	23.2243	22.8156	21.5276	21.5522	21.4465	22.3918	22.0381	21.3034	22.3458	22.0711	22.2776	At2g44120;RPL7C			cell junction;cell part;cell-cell junction;chloroplast;cytoplasmic part;cytosol;cytosolic large ribosomal subunit;cytosolic part;cytosolic ribosome;intracellular membrane-bounded organelle;intracellular non-membrane-bounded organelle;intracellular organelle;intracellular organelle part;intracellular part;large ribosomal subunit;macromolecular complex;membrane;membrane-bounded organelle;non-membra…		60S ribosomal protein L7-3	60S ribosomal protein L7 (RPL7C) | chr2:18249042-18250708 REVERSE	cytosol	C	29.2.1.2.2.7	protein.synthesis.ribosomal protein.eukaryotic.60S subunit.L7	29	29.2.1.2	19	8	3	51.8	27.1	12.6	28.519	0	59.7	1473600000	84
F4IU11;F4IU09;Q7X9I4	F4IU11;F4IU09;Q7X9I4	AT2G38960	AT2G38960.1;AT2G38960.2;AT2G38960.3	AT2G38960	NaN	NaN	NaN	NaN	NaN	NaN	NaN	NaN	NaN	17.5342	17.2247	NaN	NaN	NaN	NaN	18.3044	17.749	18.196	AERO2;ERO2		catalytic activity;intramolecular oxidoreductase activity;intramolecular oxidoreductase activity, interconverting keto- and enol-groups;intramolecular oxidoreductase activity, transposing S-S bonds;isomerase activity;oxidoreductase activity;oxidoreductase activity, acting on a sulfur group of donors;oxidoreductase activity, acting on a sulfur group of donors, disulfide as acceptor;protein disulfi…	cell part;cytoplasmic part;endoplasmic reticulum;endoplasmic reticulum membrane;endoplasmic reticulum part;intracellular membrane-bounded organelle;intracellular organelle;intracellular organelle part;intracellular part;membrane;membrane part;membrane-bounded organelle;organelle;organelle membrane;organelle part		Endoplasmic reticulum oxidoreductin-2	FAD binding / electron carrier/ oxidoreductase, acting on sulfur group of donors, disulfide as acceptor / protein binding | chr2:16265455-16267792 FORWARD;Symbols: AERO2 | AERO2 (Arabidopsis endoplasmic reticulum oxidoreductins 2)	endoplasmic reticulum	ER	29.3.4.1	protein.targeting.secretory pathway.ER	29	29.3.4	3	3	3	6.9	6.9	6.9	54.18	0	9.2199	44253000	8
F4IUD7;Q9SL76	F4IUD7;Q9SL76	AT2G20050	AT2G20050.1;AT2G20050.2	AT2G20050	NaN	NaN	NaN	NaN	NaN	NaN	18.3864	NaN	NaN	19.0222	18.5033	18.3022	NaN	NaN	18.3909	20.1887	19.9247	19.8709	At2g20050	cellular macromolecule metabolic process;cellular metabolic process;cellular process;cellular protein metabolic process;dephosphorylation;macromolecule metabolic process;macromolecule modification;metabolic process;phosphate-containing compound metabolic process;phosphorus metabolic process;primary metabolic process;protein dephosphorylation;protein metabolic process;protein modification process	adenyl nucleotide binding;adenyl ribonucleotide binding;ATP binding;binding;cAMP-dependent protein kinase regulator activity;catalytic activity;cation binding;enzyme regulator activity;hydrolase activity;hydrolase activity, acting on ester bonds;ion binding;kinase activity;kinase regulator activity;metal ion binding;nucleotide binding;phosphatase activity;phosphoprotein phosphatase activity;phosp…	cAMP-dependent protein kinase complex;cell part;intracellular part;macromolecular complex;membrane;plasma membrane;protein complex	Amoebiasis;Apoptosis;Bile secretion;Calcium signaling pathway;Chemokine signaling pathway;Dilated cardiomyopathy;Endocrine and other factor-regulated calcium reabsorption;Gap junction;Gastric acid secretion;GnRH signaling pathway;Hedgehog signaling pathway;Insulin signaling pathway;Long-term potentiation;MAPK signaling pathway;Meiosis - yeast;Melanogenesis;Olfactory transduction;Oocyte meiosis;Pr…	Probable inactive cyclic nucleotide-dependent protein kinase At2g20050;Probable protein phosphatase 2C 19;Protein phosphatase 2C and cyclic nucleotide-binding/kinase domain-containing protein	ATP binding / cAMP-dependent protein kinase regulator/ catalytic/ protein kinase/ protein serine/threonine phosphatase | chr2:8649434-8654228 REVERSE	plasma membrane	PM	30.30.1.1	signaling.kinase.cytoplasmatic kinase.AGC	30	30.30.1.1	13	13	13	14.5	14.5	14.5	121.09	0	33.797	159870000	31
F4IUI1;Q9SK63	F4IUI1;Q9SK63	AT2G20390	AT2G20390.1;AT2G20390.2	AT2G20390	NaN	NaN	NaN	NaN	NaN	NaN	NaN	NaN	NaN	18.2527	18.3321	17.961	NaN	NaN	NaN	18.3946	18.6187	18.811	At2g20390						unknown protein | chr2:8796283-8798218 REVERSE	mitochondrion	M	35.2	not assigned.unknown	35	35	3	3	3	33.1	33.1	33.1	17.518	0	12.953	71505000	9
F4IUQ7;Q9SCV3	F4IUQ7;Q9SCV3	AT2G32810	AT2G32810.1;AT2G32810.2	AT2G32810	NaN	NaN	NaN	NaN	NaN	NaN	19.7478	21.6383	19.7805	19.5333	20.1905	20.7905	20.9182	21.976	19.6631	NaN	NaN	NaN	BGAL9	carbohydrate metabolic process;metabolic process;primary metabolic process	beta-galactosidase activity;binding;carbohydrate binding;catalytic activity;galactosidase activity;hydrolase activity;hydrolase activity, acting on glycosyl bonds;hydrolase activity, hydrolyzing O-glycosyl compounds	apoplast;cell part;cell wall;cytoplasmic part;external encapsulating structure;extracellular region;intracellular membrane-bounded organelle;intracellular organelle;intracellular organelle part;intracellular part;membrane;membrane-bounded organelle;organelle;organelle membrane;organelle part;plant-type cell wall;vacuolar membrane;vacuolar part;vacuole		Beta-galactosidase;Beta-galactosidase 9	beta-galactosidase/ catalytic/ cation binding / sugar binding | chr2:13919127-13925350 REVERSE;Symbols: BGAL9 | BGAL9 (Beta galactosidase 9)	vacuole	V	26.3.2	misc.gluco-, galacto- and mannosidases.beta-galactosidase	26	26.3	16	16	16	22.6	22.6	22.6	96.513	0	46.102	241690000	31
F4IVE5;Q93XX8	F4IVE5;Q93XX8	AT2G20490	AT2G20490.1;AT2G20490.2	AT2G20490	22.7062	NaN	18.7501	NaN	NaN	NaN	NaN	18.7352	NaN	NaN	20.0639	19.8284	NaN	19.4574	19.8943	20.5267	20.8027	20.7146	NOP10	cellular component biogenesis;cellular component biogenesis at cellular level;cellular component organization;cellular component organization at cellular level;cellular component organization or biogenesis;cellular component organization or biogenesis at cellular level;cellular macromolecule metabolic process;cellular metabolic process;cellular nitrogen compound metabolic process;cellular process…	binding;nucleic acid binding;RNA binding;snoRNA binding	box H/ACA RNP complex;Cajal body;cell part;intracellular non-membrane-bounded organelle;intracellular organelle;intracellular organelle part;intracellular part;macromolecular complex;non-membrane-bounded organelle;nuclear body;nuclear part;nucleolus;nucleoplasm part;organelle;organelle part;ribonucleoprotein complex;small nucleolar ribonucleoprotein complex	Ribosome biogenesis in eukaryotes	H/ACA ribonucleoprotein complex subunit 3-like protein	RNA binding | chr2:8831722-8832916 FORWARD;Symbols: NOP10, EDA27 | NOP10	cytosol	C	29.2.2.3.1	protein.synthesis.ribosome biogenesis.Pre-rRNA processing and modifications.snoRNPs	29	29.2	3	3	3	46	46	46	7.2633	0	19.645	252980000	19
F4IVL6	F4IVL6	AT2G26890	AT2G26890.1	AT2G26890	NaN	NaN	NaN	NaN	NaN	NaN	20.3006	19.9894	20.0915	21.8443	20.7235	18.6635	NaN	18.621	21.3982	23.8774	23.9271	23.647	GRV2	amyloplast organization;axis specification;cell division;cellular component organization;cellular component organization at cellular level;cellular component organization or biogenesis;cellular component organization or biogenesis at cellular level;cellular membrane organization;cellular process;developmental process;developmental process involved in reproduction;embryo development;embryo develop…		cell part;cytoplasmic part;endoplasmic reticulum;endosomal part;endosome;endosome membrane;Golgi apparatus;Golgi apparatus part;intracellular membrane-bounded organelle;intracellular organelle;intracellular organelle part;intracellular part;late endosome;late endosome membrane;membrane;membrane-bounded organelle;organelle;organelle membrane;organelle part;trans-Golgi network;vacuolar membrane;vac…		DnaJ homolog subfamily C GRV2	binding / heat shock protein binding | chr2:11462067-11473841 REVERSE;Symbols: GRV2, KAM2 | GRV2 (GRAVITROPISM DEFECTIVE 2)	cytosol	C	20.2.1	stress.abiotic.heat	20	20.2	52	52	52	26.4	26.4	26.4	279.07	0	291.91	1841200000	134
F4IVR2;Q8L7B5	F4IVR2;Q8L7B5	AT2G33210	AT2G33210.1;AT2G33210.2	AT2G33210	NaN	NaN	21.9972	NaN	NaN	NaN	24.3157	25.0362	25.4461	23.5444	23.9141	24.137	25.1916	25.0953	23.3943	22.2309	22.6005	22.2693	HSP60-2	cellular macromolecule metabolic process;cellular metabolic process;cellular process;cellular protein metabolic process;macromolecule metabolic process;metabolic process;primary metabolic process;protein folding;protein metabolic process;protein refolding;response to chemical stimulus;response to cytokinin stimulus;response to endogenous stimulus;response to hormone stimulus;response to organic s…	adenyl nucleotide binding;adenyl ribonucleotide binding;ATP binding;binding;cation binding;copper ion binding;ion binding;metal ion binding;nucleotide binding;purine nucleotide binding;purine ribonucleoside triphosphate binding;purine ribonucleotide binding;ribonucleotide binding;transition metal ion binding	cell part;chloroplast;chloroplast envelope;chloroplast part;chloroplast stroma;cytoplasm;cytoplasmic part;envelope;intracellular membrane-bounded organelle;intracellular organelle;intracellular organelle part;intracellular part;membrane;membrane-bounded organelle;mitochondrion;organelle;organelle envelope;organelle membrane;organelle part;plasma membrane;plastid;plastid envelope;plastid part;plas…	ko05152;RNA degradation;Type I diabetes mellitus	Chaperonin CPN60-like 1, mitochondrial	ATP binding | chr2:14074907-14078731 REVERSE;Symbols: HSP60-2 | HSP60-2 (HEAT SHOCK PROTEIN 60-2)	mitochondrion	M	29.6	protein.folding	29	29.6	32	32	17	48.3	48.3	30.7	61.477	0	171.82	3913200000	243
Q9C641;F4IW10;A0A1P8AQG8	Q9C641;F4IW10;A0A1P8AQG8	AT1G45332;AT2G45030	AT1G45332.1;AT2G45030.1	AT1G45332	NaN	NaN	NaN	NaN	NaN	NaN	18.8001	20.5248	21.2084	NaN	NaN	19.4081	19.4301	20.1116	NaN	18.0131	18.4801	18.3815	MEFG1;MEFG2	biosynthetic process;cellular biosynthetic process;cellular macromolecule biosynthetic process;cellular macromolecule metabolic process;cellular metabolic process;cellular process;macromolecule biosynthetic process;macromolecule metabolic process;metabolic process;mitochondrial translational elongation;response to cadmium ion;response to chemical stimulus;response to inorganic substance;response …	adenyl nucleotide binding;adenyl ribonucleotide binding;ATP binding;binding;catalytic activity;GTP binding;GTPase activity;guanyl nucleotide binding;guanyl ribonucleotide binding;hydrolase activity;hydrolase activity, acting on acid anhydrides;hydrolase activity, acting on acid anhydrides, in phosphorus-containing anhydrides;nucleic acid binding;nucleoside-triphosphatase activity;nucleotide bindi…	cell part;cytoplasmic part;intracellular membrane-bounded organelle;intracellular organelle;intracellular part;membrane-bounded organelle;mitochondrion;organelle		Elongation factor G-1, mitochondrial;Elongation factor G-2, mitochondrial""""	mitochondrial elongation factor, putative | chr1:17172322-17176821 REVERSE;mitochondrial elongation factor, putative | chr2:18572411-18576970 FORWARD""""	mitochondrion	M	29.2.4	protein.synthesis.elongation	29	29.2	11	11	11	16.6	16.6	16.6	83.178	0	27.075	134950000	22
F4IW47	F4IW47	AT2G45290	AT2G45290.1	AT2G45290	NaN	NaN	NaN	NaN	NaN	NaN	19.9332	22.9823	23.8111	20.2269	19.011	21.2289	21.3744	22.5402	19.701	NaN	18.7593	17.2064	TKL-2	biosynthetic process;carbohydrate biosynthetic process;carbohydrate metabolic process;metabolic process;photosynthesis, dark reaction;primary metabolic process;reductive pentose-phosphate cycle;response to cadmium ion;response to chemical stimulus;response to inorganic substance;response to metal ion;response to stimulus	binding;catalytic activity;cation binding;ion binding;metal ion binding;transferase activity;transferase activity, transferring aldehyde or ketonic groups;transketolase activity	cell part;chloroplast;chloroplast part;chloroplast stroma;chloroplast thylakoid membrane;cytoplasmic part;intracellular membrane-bounded organelle;intracellular organelle;intracellular organelle part;intracellular part;membrane;membrane-bounded organelle;organelle;organelle part;photosynthetic membrane;plastid;plastid part;plastid stroma;plastid thylakoid membrane;thylakoid membrane;thylakoid part	Biosynthesis of ansamycins;Carbon fixation in photosynthetic organisms;Pentose phosphate pathway	Transketolase-2, chloroplastic	transketolase, putative | chr2:18672682-18675906 FORWARD	plastid	P	39508	PS.calvin cycle.transketolase	1	1.3	22	14	14	32.1	23.1	23.1	79.921	0	51.3	565990000	61
F4IW52;F4IW51;Q9LT04	F4IW52;F4IW51;Q9LT04	AT2G45330;AT5G23600	AT2G45330.1;AT2G45330.2;AT5G23600.1	AT2G45330	NaN	NaN	NaN	NaN	NaN	NaN	18.973	17.4274	17.2096	18.6762	18.9407	18.4769	NaN	18.0662	18.5982	18.1455	18.7154	18.544	At5g23600;emb1067	cellular macromolecule metabolic process;cellular metabolic process;cellular nitrogen compound metabolic process;cellular process;macromolecule metabolic process;metabolic process;ncRNA metabolic process;ncRNA processing;nitrogen compound metabolic process;nucleic acid metabolic process;nucleobase-containing compound metabolic process;primary metabolic process;RNA metabolic process;RNA processing…	catalytic activity;transferase activity;transferase activity, transferring phosphorus-containing groups				Symbols: emb1067 | emb1067 (embryo defective 1067);tRNA 2'phosphotransferase, putative | chr5:7955994-7956632 FORWARD"""";tRNA 2'-phosphotransferase/ transferase, transferring phosphorus-containing groups | chr2:18686336-18688035 FORWARD""""	cytosol	C	33.99;35.1	development.unspecified;not assigned.no ontology	33;35	33.99;35	6	6	6	25.2	25.2	25.2	32.099	0	39.795	82340000	14
F4IWB6;Q9LIH2	F4IWB6;Q9LIH2	AT3G20920	AT3G20920.1;AT3G20920.2	AT3G20920	NaN	NaN	NaN	NaN	NaN	NaN	NaN	NaN	NaN	17.8891	NaN	NaN	NaN	NaN	NaN	18.3478	18.675	18.435	At3g20920		protein transporter activity;substrate-specific transporter activity;transporter activity	cell part;integral to membrane;intrinsic to membrane;membrane;membrane part;plasma membrane	Protein export;Protein processing in endoplasmic reticulum		translocation protein-related | chr3:7328576-7330751 REVERSE	cytosol,plasma membrane	C,PM	35.1	not assigned.no ontology	35	35	3	3	3	7.4	7.4	7.4	41.815	0	4.7726	60414000	7
Q93Z74;F4IWK4	Q93Z74;F4IWK4	AT3G27570	AT3G27570.1	AT3G27570	NaN	NaN	NaN	NaN	NaN	NaN	19.5986	20.6753	19.0447	20.6739	20.0047	20.088	NaN	NaN	20.4872	21.1677	21.2645	21.549	At3g27570			cell part;cytoplasmic part;cytosol;intracellular part			Bacteria - 47;BEST Arabidopsis thaliana protein match is: unknown protein (TAIR:AT5G40510.1);CONTAINS InterPro DOMAIN/s: Thioredoxin fold (InterPro:IPR012335), Sucraseferredoxin-like (InterPro:IPR009737), Thioredoxin-like fold (InterPro:IPR012336);EXPRESSED DURING: 13 growth stages;EXPRESSED IN: 22 plant structures;FUNCTIONS IN: molecular_function unknown;Fungi - 168;Has 291 Blast hits to 291 pro…	cytosol	C	35.2	not assigned.unknown	35	35	9	9	9	36.5	36.5	36.5	37.147	0	58.766	439580000	41
F4IWV2	F4IWV2	AT3G55410	AT3G55410.1	AT3G55410	NaN	NaN	NaN	NaN	NaN	NaN	23.5547	24.3331	24.5667	24.2541	23.8761	24.1025	24.0915	24.1859	23.795	24.623	24.8474	24.9031	At3g55410	acetyl-CoA catabolic process;acetyl-CoA metabolic process;catabolic process;cellular catabolic process;cellular metabolic process;cellular process;coenzyme catabolic process;coenzyme metabolic process;cofactor catabolic process;cofactor metabolic process;metabolic process;tricarboxylic acid cycle	binding;catalytic activity;cation binding;cobalt ion binding;coenzyme binding;cofactor binding;ion binding;metal ion binding;oxidoreductase activity;oxidoreductase activity, acting on the aldehyde or oxo group of donors;oxidoreductase activity, acting on the aldehyde or oxo group of donors, disulfide as acceptor;oxoglutarate dehydrogenase (succinyl-transferring) activity;thiamine pyrophosphate bi…	cell part;cytoplasmic part;intracellular membrane-bounded organelle;intracellular organelle;intracellular part;macromolecular complex;membrane-bounded organelle;mitochondrion;organelle;oxoglutarate dehydrogenase complex;protein complex	Citrate cycle (TCA cycle);Lysine degradation;Tryptophan metabolism		2-oxoglutarate dehydrogenase E1 component, putative / oxoglutarate decarboxylase, putative / alpha-ketoglutaric dehydrogenase, putative | chr3:20541435-20546034 FORWARD	mitochondrion	M	8.1.5	TCA / org transformation.TCA.2-oxoglutarate dehydrogenase	8	8.1	43	43	32	41.9	41.9	33.6	115.16	0	320.82	6194100000	350
F4IWV6;Q8H186	F4IWV6;Q8H186	AT3G55450	AT3G55450.1;AT3G55450.2	AT3G55450	NaN	NaN	NaN	NaN	NaN	NaN	19.0842	19.82	20.2337	20.3643	19.7881	20.0974	19.9037	20.3764	20.4254	21.2421	21.1972	21.199	PBL1		adenyl nucleotide binding;adenyl ribonucleotide binding;ATP binding;binding;catalytic activity;kinase activity;nucleotide binding;phosphotransferase activity, alcohol group as acceptor;protein kinase activity;protein serine/threonine kinase activity;purine nucleotide binding;purine ribonucleoside triphosphate binding;purine ribonucleotide binding;ribonucleotide binding;transferase activity;transf…	cell part;membrane;plasma membrane		Probable receptor-like protein kinase At3g55450	protein kinase, putative | chr3:20557899-20560212 FORWARD	cytosol	C	30.30.2.57	signalling.kinase.RLCK.receptor like cytoplasmatic kinase VII	30	30.30.2	19	19	16	50.5	50.5	43.7	47.345	0	71.692	486870000	52
F4IWW1;Q9M2T1	F4IWW1;Q9M2T1	AT3G55480	AT3G55480.1;AT3G55480.2	AT3G55480	NaN	NaN	NaN	NaN	NaN	NaN	NaN	NaN	NaN	20.619	21.5604	21.2567	NaN	18.7525	22.8755	20.7507	20.652	21.395	AP3BA;PAT2	biological regulation;cation homeostasis;cellular cation homeostasis;cellular chemical homeostasis;cellular component organization;cellular component organization at cellular level;cellular component organization or biogenesis;cellular component organization or biogenesis at cellular level;cellular homeostasis;cellular ion homeostasis;cellular monovalent inorganic cation homeostasis;cellular proc…		AP-3 adaptor complex;AP-type membrane coat adaptor complex;cell part;cytoplasmic part;cytoplasmic vesicle membrane;cytoplasmic vesicle part;Golgi apparatus;intracellular membrane-bounded organelle;intracellular organelle;intracellular organelle part;intracellular part;macromolecular complex;membrane;membrane part;membrane-bounded organelle;organelle;organelle membrane;organelle part;protein compl…	Lysosome	AP3-complex subunit beta-A	adaptin family protein | chr3:20566248-20571248 REVERSE	plasma membrane	PM	31.4	cell.vesicle transport	31	31.4	9	9	9	8.9	8.9	8.9	122.99	0	21.387	581530000	27
F4IX28;F4IX26;P34791	F4IX28;F4IX26;P34791	AT3G62030	AT3G62030.1;AT3G62030.2;AT3G62030.3	AT3G62030	NaN	NaN	NaN	NaN	NaN	NaN	20.2677	20.6595	22.5199	18.6914	19.3856	20.6541	20.7824	21.9731	18.8852	NaN	NaN	18.3708	CYP20-3;ROC4	amine biosynthetic process;amine metabolic process;biological regulation;biosynthetic process;carboxylic acid biosynthetic process;carboxylic acid metabolic process;cellular amine metabolic process;cellular amino acid biosynthetic process;cellular amino acid metabolic process;cellular biosynthetic process;cellular ketone metabolic process;cellular macromolecule metabolic process;cellular metaboli…	binding;catalytic activity;cis-trans isomerase activity;isomerase activity;peptide binding;peptidyl-prolyl cis-trans isomerase activity	apoplast;cell part;chloroplast;chloroplast envelope;chloroplast part;chloroplast stroma;chloroplast thylakoid membrane;cytoplasmic part;cytosolic part;cytosolic ribosome;envelope;extracellular region;intracellular membrane-bounded organelle;intracellular non-membrane-bounded organelle;intracellular organelle;intracellular organelle part;intracellular part;macromolecular complex;membrane;membrane-…		Peptidyl-prolyl cis-trans isomerase;Peptidyl-prolyl cis-trans isomerase CYP20-3, chloroplastic	Symbols: ROC4 | peptidyl-prolyl cis-trans isomerase, chloroplast / cyclophilin / rotamase / cyclosporin A-binding protein (ROC4) | chr3:22973004-22975378 FORWARD	plastid	P	31.3.1	cell.cycle.peptidylprolyl isomerase	31	31.3	4	4	4	15.4	15.4	15.4	28.079	0	13.214	296040000	23
F4IXW2	F4IXW2	AT3G43300	AT3G43300.2	AT3G43300	NaN	NaN	NaN	NaN	NaN	NaN	22.702	23.4458	23.6341	22.9574	22.6701	22.4664	22.8764	23.2487	22.7351	23.2946	23.3425	23.4416	BIG5	biological regulation;cellular component organization;cellular component organization or biogenesis;cellular membrane organization;cellular process;defense response;defense response to bacterium;endocytosis;establishment of localization;establishment of protein localization;growth;immune response;immune system process;innate immune response;membrane invagination;membrane organization;multi-organi…	ARF guanyl-nucleotide exchange factor activity;enzyme regulator activity;GTPase regulator activity;guanyl-nucleotide exchange factor activity;nucleoside-triphosphatase regulator activity;small GTPase regulator activity	cell part;cytoplasmic part;cytosol;early endosome;early endosome membrane;endosomal part;endosome;endosome membrane;Golgi apparatus part;intracellular membrane-bounded organelle;intracellular organelle;intracellular organelle part;intracellular part;membrane;membrane-bounded organelle;organelle;organelle membrane;organelle part;trans-Golgi network	Plant-pathogen interaction	Brefeldin A-inhibited guanine nucleotide-exchange protein 5	guanyl-nucleotide exchange factor/ protein binding | chr3:15233896-15245034 REVERSE;Symbols: ATMIN7 | ATMIN7 (ARABIDOPSIS THALIANA HOPM INTERACTOR 7)	cytosol	C	30.5	signalling.G-proteins	30	30.5	53	53	52	36.6	36.6	36	192.88	0	275.07	2474600000	285
F4IY75;Q93W03;B9DFB7;A0A1I9LT30;F4IY77	F4IY75;Q93W03;B9DFB7;A0A1I9LT30;F4IY77	AT3G56130	AT3G56130.1;AT3G56130.2;AT3G56130.3	AT3G56130	NaN	NaN	NaN	NaN	NaN	NaN	20.9887	NaN	NaN	19.6339	20.1535	20.5279	18.6571	18.7765	19.998	19.5431	20.1877	19.5582	At3g56130			cell part;chloroplast;cytoplasmic part;intracellular membrane-bounded organelle;intracellular organelle;intracellular part;membrane-bounded organelle;organelle;plastid			biotin/lipoyl attachment domain-containing protein | chr3:20826658-20829270 FORWARD	plastid	P	11.1.1	lipid metabolism.FA synthesis and FA elongation.Acetyl CoA Carboxylation	11	11.1	5	5	5	36.2	36.2	36.2	29.542	0	25.941	213910000	30
F4IYB7	F4IYB7	AT3G62580	AT3G62580.1	AT3G62580	NaN	NaN	NaN	NaN	NaN	NaN	NaN	NaN	NaN	18.3635	17.8084	NaN	NaN	NaN	NaN	19.3465	18.4178	18.5112	At3g62580			cell part;cytoplasmic part;endoplasmic reticulum;intracellular membrane-bounded organelle;intracellular organelle;intracellular part;membrane-bounded organelle;organelle			Bacteria - 4;BEST Arabidopsis thaliana protein match is: late embryogenesis abundant domain-containing protein / LEA domain-containing protein (TAIR:AT1G72100.1);EXPRESSED DURING: 13 growth stages;EXPRESSED IN: 23 plant structures;FUNCTIONS IN: molecular_function unknown;Fungi - 69;Has 237 Blast hits to 236 proteins in 85 species: Archae - 0;INVOLVED IN: biological_process unknown;LOCATED IN: end…	endoplasmic reticulum	ER	35.2	not assigned.unknown	35	35	3	3	3	11.3	11.3	11.3	23.581	0	11.464	68396000	7
[truncated: 2,613 more rows]

## Sheet: overlap
Names	total	elements
GFP QSK1GFP SIRK1GFP	270	AT5G63400
		AT1G12840
		AT3G05970
		AT2G21390
		AT1G79550
		AT3G08580
		AT5G16050
		AT4G16450
		AT3G53420
		AT1G15690
		AT2G45820
		AT5G26280
		AT2G29550
		AT1G79930
		AT1G30630
		AT5G19510
		AT4G13940
		AT4G14960
		AT5G66510
		AT3G58610
		AT3G11510
		AT2G43400
		AT4G32470
		AT5G20290
		AT4G02520
		AT4G34450
		AT3G27380
		AT2G45710
		AT5G25460
		AT4G34110
		AT5G28540
		AT5G38480
		AT2G44120
		AT3G47520
		AT4G24190
		AT4G16720
		AT4G34200
		AT1G27090
		AT2G28900
		AT1G48920
		AT2G02050
		AT5G63510
		AT2G30870
		AT3G07110
		AT5G44020
		AT3G27830
		AT1G08480
		AT3G20000
		AT2G18020
		AT5G10450
		AT1G58380
		AT3G01390
		AT4G30270
		AT3G14415
		AT5G19770
		AT1G08880
		AT2G25450
		AT3G46430
		AT2G28000
		AT1G29150
		AT1G09760
		AT3G09200
		AT2G45470
		AT2G47470
		AT3G02560
		AT2G04030
		AT5G57655
		AT5G16130
		AT1G49760
		AT4G35100
		AT4G35090
		AT1G07920
[truncated: 2,902 more rows]
